# Supplementary material for: 2-(4-Chloro-N-{2-[(1H-pyrrol-2-yl)carbon­yloxy]eth­yl}anilino)ethyl 1H-pyrrole-2-carboxyl­ate
Source: Acta Crystallogr Sect E Struct Rep Online. 2012 Jan 14;68(Pt 2):o378. doi: 10.1107/S1600536811056170 (PMC3275056; doi:10.1107/S1600536811056170)
Supplement: Supplementary file 1 [file e-68-0o378-sup1.cif]

##############################################################################
#                                                                            #
# This CIF contains the data in a paper accepted for publication in          #
# Acta Crystallographica Section E. It conforms to the requirements of       #
# Notes for Authors for Acta Crystallographica Section E, and has been       #
# peer reviewed under the auspices of the IUCr Commission on Journals.       #
#                                                                            #
# Full details of the Crystallographic Information File format               #
# are given in the paper "The Crystallographic Information File (CIF):       #
# a New Standard Archive File for Crystallography" by S. R. Hall, F. H.      #
# Allen and I. D. Brown [Acta Cryst. (1991), A47, 655-685].                  #
#                                                                            #
# The current version of the core CIF dictionary is obtainable from          #
# ftp://ftp.iucr.org/pub/cif_core.dic.                                       #
#                                                                            #
# Software is freely available for graphical display of the structure(s)     #
# in this CIF. For information consult the CIF software page                 #
# http://www.iucr.org/resources/cif/software.                                #
#                                                                            #
# This file may be used for bona fide research purposes within the           #
# scientific community so long as proper attribution is given to the journal # 
# article from which it was obtained.                                        #
#                                                                            #
##############################################################################
data_global
_audit_creation_method     SHELXL-97
_journal_date_recd_electronic     2011-12-19
_journal_date_accepted     2011-12-29
_journal_name_full     'Acta Crystallographica, Section E'
_journal_year     2012
_journal_volume     68
_journal_issue      2
_journal_page_first     o378
_journal_page_last     o378
_journal_paper_category     QO
_journal_paper_doi     10.1107/S1600536811056170
_journal_coeditor_code     CV5220
_publ_contact_author_name     'Zhenming Yin'
_publ_contact_author_address
;
Tianjin Key Laboratory of Structure and Performance for Functional Molecule,
College of Chemistry,
Tianjin Normal Uinversity, Tianjin 300387,
People's Republic of China
;
_publ_contact_author_email     tjyinzm@yahoo.com.cn
_publ_contact_author_fax     ?
_publ_contact_author_phone     '8622 23541675'
_publ_section_title
;
2-(4-Chloro-<i>N</i>-{2-[(1<i>H</i>-pyrrol-2-yl)carbonyloxy]ethyl}anilino)ethyl
1<i>H</i>-pyrrole-2-carboxylate
;
loop_
    _publ_author_name
    _publ_author_address
    'Ying Yan'
;
Tianjin Key Laboratory of Structure and Performance for Functional Molecules,
College of Chemistry,
Tianjin Normal Uinversity, Tianjin 300387,
People's Republic of China
;
    'Guilong Zhang'
;
Agro-Environmental Protection Institute, Ministry of Agriculture,
Tianjin 300191, People's Republic of China
;
    'Zhenming Yin'
;
Tianjin Key Laboratory of Structure and Performance for Functional Molecules,
College of Chemistry,
Tianjin Normal Uinversity, Tianjin 300387,
People's Republic of China
;
data_I
_chemical_name_systematic
;
2-(4-Chloro-<i>N</i>-{2-[(1<i>H</i>-pyrrol-2-
yl)carbonyloxy]ethyl}anilino)ethyl 1<i>H</i>-pyrrole-2-carboxylate
;
_chemical_name_common     ?
_chemical_formula_moiety     'C20 H20 Cl N3 O4'
_chemical_formula_sum     ' 20 H20 Cl N3 O4'
_chemical_formula_iupac     'C20 H20 Cl N3 O4'
_chemical_formula_weight     401.84
_chemical_melting_point     438
_symmetry_cell_setting     monoclinic
_symmetry_space_group_name_H-M     'P 21/c'
loop_
    _symmetry_equiv_pos_as_xyz
    'x, y, z'
    '-x, y+1/2, -z+1/2'
    '-x, -y, -z'
    'x, -y-1/2, z-1/2'
_cell_length_a     19.972(2)
_cell_length_b     4.7426(5)
_cell_length_c     20.613(2)
_cell_angle_alpha     90.00
_cell_angle_beta     95.815(2)
_cell_angle_gamma     90.00
_cell_volume     1942.4(4)
_cell_formula_units_Z     4
_cell_measurement_reflns_used     1561
_cell_measurement_theta_min     2.71
_cell_measurement_theta_max     21.70
_cell_measurement_temperature     296(2)
_exptl_crystal_description     block
_exptl_crystal_colour     yellow
_exptl_crystal_size_max     0.28
_exptl_crystal_size_mid     0.20
_exptl_crystal_size_min     0.18
_exptl_crystal_density_diffrn     1.374
_exptl_crystal_density_meas     ?
_exptl_crystal_density_method     'not measured'
_exptl_crystal_F_000     840
_exptl_absorpt_coefficient_mu     0.228
_exptl_absorpt_correction_type     multi-scan
_exptl_absorpt_process_details     '(SADABS; Bruker, 1999)'
_exptl_absorpt_correction_T_min     0.487869
_exptl_absorpt_correction_T_max     1.000000
_exptl_special_details
;
;
_diffrn_ambient_temperature     296(2)
_diffrn_radiation_type     MoK\a
_diffrn_radiation_wavelength     0.71073
_diffrn_radiation_source     'fine-focus sealed tube'
_diffrn_radiation_monochromator     graphite
_diffrn_measurement_device_type     'Bruker SMART CCD area-detector'
_diffrn_measurement_method     'phi and omega scans'
_diffrn_detector_area_resol_mean     ?
_diffrn_reflns_number     9198
_diffrn_reflns_av_R_equivalents     0.0459
_diffrn_reflns_av_sigmaI/netI     0.0597
_diffrn_reflns_theta_min     1.02
_diffrn_reflns_theta_max     25.03
_diffrn_reflns_theta_full     25.03
_diffrn_measured_fraction_theta_max     0.999
_diffrn_measured_fraction_theta_full     0.999
_diffrn_reflns_limit_h_min     -23
_diffrn_reflns_limit_h_max     23
_diffrn_reflns_limit_k_min     -5
_diffrn_reflns_limit_k_max     5
_diffrn_reflns_limit_l_min     -24
_diffrn_reflns_limit_l_max     13
_diffrn_standards_number     ?
_diffrn_standards_interval_count     ?
_diffrn_standards_interval_time     ?
_diffrn_standards_decay_%     ?
_refine_special_details
;
Refinement of <i>F</i>^2^ against ALL reflections. The weighted <i>R</i>-factor
<i>wR</i> and goodness of fit <i>S</i> are based on <i>F</i>^2^, conventional
<i>R</i>-factors <i>R</i> are based on <i>F</i>, with <i>F</i> set to zero for
negative <i>F</i>^2^. The threshold expression of <i>F</i>^2^ >
\s(<i>F</i>^2^) is used only for calculating <i>R</i>-factors(gt) <i>etc</i>.
and is not relevant to the choice of reflections for refinement.
<i>R</i>-factors based on <i>F</i>^2^ are statistically about twice as large
as those based on <i>F</i>, and <i>R</i>- factors based on ALL data will be
even larger.
;
_reflns_number_total     3438
_reflns_number_gt     1763
_reflns_threshold_expression     I>2sigma(I)
_refine_ls_structure_factor_coef     Fsqd
_refine_ls_matrix_type     full
_refine_ls_R_factor_all     0.1102
_refine_ls_R_factor_gt     0.0382
_refine_ls_wR_factor_gt     0.0757
_refine_ls_wR_factor_ref     0.1057
_refine_ls_goodness_of_fit_ref     1.014
_refine_ls_restrained_S_all     1.014
_refine_ls_number_reflns     3438
_refine_ls_number_parameters     254
_refine_ls_number_restraints     0
_refine_ls_hydrogen_treatment     constr
_refine_ls_weighting_scheme     calc
_refine_ls_weighting_details
         'calc w=1/[\s^2^(Fo^2^)+(0.0324P)^2^+0.5658P] where P=(Fo^2^+2Fc^2^)/3'
_atom_sites_solution_hydrogens     geom
_atom_sites_solution_primary     direct
_atom_sites_solution_secondary     difmap
_refine_ls_shift/su_max     0.000
_refine_ls_shift/su_mean     0.000
_refine_diff_density_max     0.153
_refine_diff_density_min     -0.239
_refine_ls_extinction_method     'SHELXL97 (Sheldrick, 2008)'
_refine_ls_extinction_coef     0.0036(6)
_refine_ls_extinction_expression
                                  'Fc^*^=kFc[1+0.001xFc^2^\l^3^/sin(2\q)]^-1/4^'
loop_
    _atom_type_symbol
    _atom_type_description
    _atom_type_scat_dispersion_real
    _atom_type_scat_dispersion_imag
    _atom_type_scat_source
    'C' 'C' 0.0033 0.0016
                         'International Tables Vol C Tables 4.2.6.8 and 6.1.1.4'
    'H' 'H' 0.0000 0.0000
                         'International Tables Vol C Tables 4.2.6.8 and 6.1.1.4'
    'N' 'N' 0.0061 0.0033
                         'International Tables Vol C Tables 4.2.6.8 and 6.1.1.4'
    'O' 'O' 0.0106 0.0060
                         'International Tables Vol C Tables 4.2.6.8 and 6.1.1.4'
    'Cl' 'Cl' 0.1484 0.1585
                         'International Tables Vol C Tables 4.2.6.8 and 6.1.1.4'
_computing_data_collection     'SMART (Bruker, 1999)'
_computing_cell_refinement     'SAINT (Bruker, 1999)'
_computing_data_reduction     'SAINT (Bruker, 1999)'
_computing_structure_solution     'SHELXS97 (Sheldrick, 2008)'
_computing_structure_refinement     'SHELXL97 (Sheldrick, 2008)'
_computing_molecular_graphics     'SHELXTL (Sheldrick, 2008)'
_computing_publication_material     'SHELXTL (Sheldrick, 2008)'
loop_
    _atom_site_type_symbol
    _atom_site_label
    _atom_site_fract_x
    _atom_site_fract_y
    _atom_site_fract_z
    _atom_site_U_iso_or_equiv
    _atom_site_adp_type
    _atom_site_calc_flag
    _atom_site_refinement_flags
    _atom_site_occupancy
    _atom_site_symmetry_multiplicity
    _atom_site_disorder_assembly
    _atom_site_disorder_group
    Cl Cl1 0.28670(5) 0.3365(2) 0.13385(4) 0.0869(4) Uani d . 1 1 . .
    O O1 0.42313(10) 1.2588(4) 0.50098(10) 0.0631(6) Uani d . 1 1 . .
    O O2 0.37700(9) 0.9028(4) 0.43966(8) 0.0556(6) Uani d . 1 1 . .
    O O3 0.06269(9) 0.9926(4) 0.41172(8) 0.0526(5) Uani d . 1 1 . .
    O O4 0.05353(10) 1.1201(5) 0.30620(8) 0.0639(6) Uani d . 1 1 . .
    N N1 0.51710(12) 1.3321(5) 0.40646(11) 0.0548(6) Uani d . 1 1 . .
    H H1 0.5250 1.4524 0.4375 0.066 Uiso calc R 1 1 . .
    N N2 0.23923(11) 0.7752(5) 0.39523(11) 0.0527(7) Uani d . 1 1 . .
    N N3 -0.05067(11) 1.4950(5) 0.33134(10) 0.0529(7) Uani d . 1 1 . .
    H H3 -0.0412 1.5110 0.2917 0.063 Uiso calc R 1 1 . .
    C C1 0.55231(16) 1.3079(7) 0.35432(15) 0.0637(9) Uani d . 1 1 . .
    H H1A 0.5892 1.4169 0.3462 0.076 Uiso calc R 1 1 . .
    C C2 0.52445(16) 1.0957(7) 0.31537(15) 0.0642(9) Uani d . 1 1 . .
    H H2 0.5388 1.0351 0.2761 0.077 Uiso calc R 1 1 . .
    C C3 0.47069(15) 0.9876(7) 0.34556(14) 0.0561(8) Uani d . 1 1 . .
    H H3A 0.4424 0.8414 0.3301 0.067 Uiso calc R 1 1 . .
    C C4 0.46687(14) 1.1355(6) 0.40230(13) 0.0464(7) Uani d . 1 1 . .
    C C5 0.42220(14) 1.1110(7) 0.45249(14) 0.0472(7) Uani d . 1 1 . .
    C C6 0.32809(13) 0.8638(7) 0.48606(12) 0.0538(8) Uani d . 1 1 . .
    H H6A 0.3082 1.0432 0.4961 0.065 Uiso calc R 1 1 . .
    H H6B 0.3494 0.7831 0.5262 0.065 Uiso calc R 1 1 . .
    C C7 0.27484(14) 0.6671(6) 0.45514(13) 0.0541(8) Uani d . 1 1 . .
    H H7A 0.2958 0.4891 0.4458 0.065 Uiso calc R 1 1 . .
    H H7B 0.2425 0.6301 0.4862 0.065 Uiso calc R 1 1 . .
    C C8 0.25169(13) 0.6761(6) 0.33371(13) 0.0469(7) Uani d . 1 1 . .
    C C9 0.30389(14) 0.4884(7) 0.32549(14) 0.0570(8) Uani d . 1 1 . .
    H H9 0.3324 0.4320 0.3616 0.068 Uiso calc R 1 1 . .
    C C10 0.31402(15) 0.3851(7) 0.26484(16) 0.0645(9) Uani d . 1 1 . .
    H H10 0.3481 0.2547 0.2607 0.077 Uiso calc R 1 1 . .
    C C11 0.27436(16) 0.4726(7) 0.21056(14) 0.0575(8) Uani d . 1 1 . .
    C C12 0.22420(15) 0.6637(7) 0.21674(14) 0.0600(9) Uani d . 1 1 . .
    H H12 0.1978 0.7265 0.1798 0.072 Uiso calc R 1 1 . .
    C C13 0.21230(14) 0.7647(7) 0.27770(14) 0.0556(8) Uani d . 1 1 . .
    H H13 0.1776 0.8930 0.2812 0.067 Uiso calc R 1 1 . .
    C C14 0.18334(13) 0.9640(6) 0.40279(13) 0.0529(8) Uani d . 1 1 . .
    H H14A 0.1808 1.1052 0.3686 0.063 Uiso calc R 1 1 . .
    H H14B 0.1910 1.0604 0.4444 0.063 Uiso calc R 1 1 . .
    C C15 0.11705(13) 0.8046(6) 0.39957(14) 0.0530(8) Uani d . 1 1 . .
    H H15A 0.1076 0.7194 0.3568 0.064 Uiso calc R 1 1 . .
    H H15B 0.1204 0.6548 0.4318 0.064 Uiso calc R 1 1 . .
    C C16 0.03441(14) 1.1389(6) 0.36010(13) 0.0461(7) Uani d . 1 1 . .
    C C17 -0.01934(13) 1.3157(6) 0.37684(12) 0.0423(7) Uani d . 1 1 . .
    C C18 -0.04881(14) 1.3549(6) 0.43337(13) 0.0534(8) Uani d . 1 1 . .
    H H18 -0.0375 1.2621 0.4727 0.064 Uiso calc R 1 1 . .
    C C19 -0.09868(15) 1.5583(7) 0.42135(15) 0.0643(9) Uani d . 1 1 . .
    H H19 -0.1270 1.6252 0.4510 0.077 Uiso calc R 1 1 . .
    C C20 -0.09841(15) 1.6418(7) 0.35789(15) 0.0623(9) Uani d . 1 1 . .
    H H20 -0.1265 1.7770 0.3368 0.075 Uiso calc R 1 1 . .
loop_
    _atom_site_aniso_label
    _atom_site_aniso_U_11
    _atom_site_aniso_U_22
    _atom_site_aniso_U_33
    _atom_site_aniso_U_12
    _atom_site_aniso_U_13
    _atom_site_aniso_U_23
    Cl1 0.0873(7) 0.1160(8) 0.0615(5) 0.0033(6) 0.0274(5) -0.0115(5)
    O1 0.0676(14) 0.0668(15) 0.0543(12) -0.0081(12) 0.0035(10) -0.0143(12)
    O2 0.0497(12) 0.0689(15) 0.0488(12) -0.0128(12) 0.0084(9) -0.0084(11)
    O3 0.0464(12) 0.0692(14) 0.0436(11) 0.0102(11) 0.0116(9) 0.0052(11)
    O4 0.0646(13) 0.0917(17) 0.0371(11) 0.0102(13) 0.0130(10) -0.0033(11)
    N1 0.0536(15) 0.0539(16) 0.0562(15) -0.0041(14) 0.0022(12) -0.0013(13)
    N2 0.0418(14) 0.0638(18) 0.0517(15) 0.0093(13) 0.0004(12) 0.0011(13)
    N3 0.0504(15) 0.0690(18) 0.0393(13) -0.0003(14) 0.0051(12) 0.0025(13)
    C1 0.057(2) 0.070(2) 0.065(2) -0.0030(19) 0.0110(17) 0.011(2)
    C2 0.066(2) 0.073(3) 0.0548(19) 0.000(2) 0.0137(17) -0.0007(19)
    C3 0.056(2) 0.060(2) 0.0521(18) -0.0013(18) 0.0028(15) 0.0004(17)
    C4 0.0407(17) 0.048(2) 0.0491(18) -0.0010(16) -0.0021(14) 0.0025(16)
    C5 0.0410(18) 0.050(2) 0.0480(18) 0.0039(16) -0.0082(14) 0.0029(16)
    C6 0.0490(18) 0.069(2) 0.0436(17) -0.0018(17) 0.0064(14) 0.0031(16)
    C7 0.0493(18) 0.060(2) 0.0545(18) -0.0017(17) 0.0110(15) 0.0118(16)
    C8 0.0389(17) 0.051(2) 0.0515(18) -0.0034(16) 0.0086(14) 0.0023(16)
    C9 0.0475(19) 0.068(2) 0.0551(19) 0.0104(17) 0.0031(15) 0.0016(17)
    C10 0.054(2) 0.069(2) 0.073(2) 0.0122(19) 0.0160(17) 0.000(2)
    C11 0.054(2) 0.068(2) 0.0529(19) -0.0033(19) 0.0168(16) 0.0008(18)
    C12 0.056(2) 0.072(2) 0.0517(19) 0.0008(19) 0.0040(15) 0.0119(18)
    C13 0.0483(18) 0.062(2) 0.0566(19) 0.0061(16) 0.0055(15) 0.0055(17)
    C14 0.0424(18) 0.059(2) 0.0574(18) 0.0011(17) 0.0052(14) -0.0062(16)
    C15 0.0446(18) 0.056(2) 0.0594(18) 0.0049(17) 0.0116(14) 0.0029(16)
    C16 0.0433(17) 0.057(2) 0.0384(17) -0.0065(16) 0.0047(14) -0.0002(16)
    C17 0.0409(16) 0.0530(19) 0.0324(14) 0.0004(15) 0.0010(12) 0.0011(14)
    C18 0.0558(19) 0.065(2) 0.0404(16) 0.0045(18) 0.0113(14) 0.0016(16)
    C19 0.062(2) 0.075(3) 0.058(2) 0.013(2) 0.0159(17) -0.0068(18)
    C20 0.053(2) 0.065(2) 0.067(2) 0.0095(18) 0.0005(17) 0.0014(19)
_geom_special_details
;
All e.s.d.'s (except the e.s.d. in the dihedral angle between two l.s. planes)
are estimated using the full covariance matrix. The cell e.s.d.'s are taken
into account individually in the estimation of e.s.d.'s in distances, angles
and torsion angles; correlations between e.s.d.'s in cell parameters are only
used when they are defined by crystal symmetry. An approximate (isotropic)
treatment of cell e.s.d.'s is used for estimating e.s.d.'s involving l.s.
planes.
;
loop_
    _geom_bond_atom_site_label_1
    _geom_bond_atom_site_label_2
    _geom_bond_site_symmetry_2
    _geom_bond_distance
    _geom_bond_publ_flag
    Cl1 C11 . 1.748(3) ?
    O1 C5 . 1.219(3) ?
    O2 C5 . 1.346(3) ?
    O2 C6 . 1.447(3) ?
    O3 C16 . 1.345(3) ?
    O3 C15 . 1.446(3) ?
    O4 C16 . 1.214(3) ?
    N1 C1 . 1.347(3) ?
    N1 C4 . 1.366(3) ?
    N1 H1 . 0.8600 ?
    N2 C8 . 1.398(3) ?
    N2 C14 . 1.452(3) ?
    N2 C7 . 1.455(3) ?
    N3 C20 . 1.341(3) ?
    N3 C17 . 1.370(3) ?
    N3 H3 . 0.8600 ?
    C1 C2 . 1.370(4) ?
    C1 H1A . 0.9300 ?
    C2 C3 . 1.392(4) ?
    C2 H2 . 0.9300 ?
    C3 C4 . 1.372(4) ?
    C3 H3A . 0.9300 ?
    C4 C5 . 1.438(4) ?
    C6 C7 . 1.507(4) ?
    C6 H6A . 0.9700 ?
    C6 H6B . 0.9700 ?
    C7 H7A . 0.9700 ?
    C7 H7B . 0.9700 ?
    C8 C9 . 1.394(4) ?
    C8 C13 . 1.395(4) ?
    C9 C10 . 1.377(4) ?
    C9 H9 . 0.9300 ?
    C10 C11 . 1.368(4) ?
    C10 H10 . 0.9300 ?
    C11 C12 . 1.366(4) ?
    C12 C13 . 1.387(4) ?
    C12 H12 . 0.9300 ?
    C13 H13 . 0.9300 ?
    C14 C15 . 1.520(4) ?
    C14 H14A . 0.9700 ?
    C14 H14B . 0.9700 ?
    C15 H15A . 0.9700 ?
    C15 H15B . 0.9700 ?
    C16 C17 . 1.432(4) ?
    C17 C18 . 1.370(3) ?
    C18 C19 . 1.391(4) ?
    C18 H18 . 0.9300 ?
    C19 C20 . 1.367(4) ?
    C19 H19 . 0.9300 ?
    C20 H20 . 0.9300 ?
loop_
    _geom_angle_atom_site_label_1
    _geom_angle_atom_site_label_2
    _geom_angle_atom_site_label_3
    _geom_angle_site_symmetry_1
    _geom_angle_site_symmetry_3
    _geom_angle
    _geom_angle_publ_flag
    C5 O2 C6 . . 116.6(2) ?
    C16 O3 C15 . . 116.3(2) ?
    C1 N1 C4 . . 109.3(3) ?
    C1 N1 H1 . . 125.3 ?
    C4 N1 H1 . . 125.3 ?
    C8 N2 C14 . . 120.9(2) ?
    C8 N2 C7 . . 122.3(2) ?
    C14 N2 C7 . . 116.2(2) ?
    C20 N3 C17 . . 109.7(2) ?
    C20 N3 H3 . . 125.1 ?
    C17 N3 H3 . . 125.1 ?
    N1 C1 C2 . . 108.4(3) ?
    N1 C1 H1A . . 125.8 ?
    C2 C1 H1A . . 125.8 ?
    C1 C2 C3 . . 107.1(3) ?
    C1 C2 H2 . . 126.4 ?
    C3 C2 H2 . . 126.4 ?
    C4 C3 C2 . . 107.7(3) ?
    C4 C3 H3A . . 126.1 ?
    C2 C3 H3A . . 126.1 ?
    N1 C4 C3 . . 107.4(3) ?
    N1 C4 C5 . . 121.0(3) ?
    C3 C4 C5 . . 131.6(3) ?
    O1 C5 O2 . . 122.5(3) ?
    O1 C5 C4 . . 125.7(3) ?
    O2 C5 C4 . . 111.8(3) ?
    O2 C6 C7 . . 107.1(2) ?
    O2 C6 H6A . . 110.3 ?
    C7 C6 H6A . . 110.3 ?
    O2 C6 H6B . . 110.3 ?
    C7 C6 H6B . . 110.3 ?
    H6A C6 H6B . . 108.5 ?
    N2 C7 C6 . . 113.8(2) ?
    N2 C7 H7A . . 108.8 ?
    C6 C7 H7A . . 108.8 ?
    N2 C7 H7B . . 108.8 ?
    C6 C7 H7B . . 108.8 ?
    H7A C7 H7B . . 107.7 ?
    C9 C8 C13 . . 117.3(3) ?
    C9 C8 N2 . . 121.9(3) ?
    C13 C8 N2 . . 120.8(3) ?
    C10 C9 C8 . . 121.2(3) ?
    C10 C9 H9 . . 119.4 ?
    C8 C9 H9 . . 119.4 ?
    C11 C10 C9 . . 120.6(3) ?
    C11 C10 H10 . . 119.7 ?
    C9 C10 H10 . . 119.7 ?
    C12 C11 C10 . . 119.6(3) ?
    C12 C11 Cl1 . . 120.1(2) ?
    C10 C11 Cl1 . . 120.3(3) ?
    C11 C12 C13 . . 120.5(3) ?
    C11 C12 H12 . . 119.7 ?
    C13 C12 H12 . . 119.7 ?
    C12 C13 C8 . . 120.8(3) ?
    C12 C13 H13 . . 119.6 ?
    C8 C13 H13 . . 119.6 ?
    N2 C14 C15 . . 111.4(2) ?
    N2 C14 H14A . . 109.4 ?
    C15 C14 H14A . . 109.4 ?
    N2 C14 H14B . . 109.4 ?
    C15 C14 H14B . . 109.4 ?
    H14A C14 H14B . . 108.0 ?
    O3 C15 C14 . . 110.6(2) ?
    O3 C15 H15A . . 109.5 ?
    C14 C15 H15A . . 109.5 ?
    O3 C15 H15B . . 109.5 ?
    C14 C15 H15B . . 109.5 ?
    H15A C15 H15B . . 108.1 ?
    O4 C16 O3 . . 122.7(3) ?
    O4 C16 C17 . . 125.2(3) ?
    O3 C16 C17 . . 112.1(2) ?
    N3 C17 C18 . . 107.0(3) ?
    N3 C17 C16 . . 120.0(2) ?
    C18 C17 C16 . . 133.0(3) ?
    C17 C18 C19 . . 107.7(3) ?
    C17 C18 H18 . . 126.1 ?
    C19 C18 H18 . . 126.1 ?
    C20 C19 C18 . . 107.4(3) ?
    C20 C19 H19 . . 126.3 ?
    C18 C19 H19 . . 126.3 ?
    N3 C20 C19 . . 108.2(3) ?
    N3 C20 H20 . . 125.9 ?
    C19 C20 H20 . . 125.9 ?
loop_
    _geom_torsion_atom_site_label_1
    _geom_torsion_atom_site_label_2
    _geom_torsion_atom_site_label_3
    _geom_torsion_atom_site_label_4
    _geom_torsion_site_symmetry_1
    _geom_torsion_site_symmetry_2
    _geom_torsion_site_symmetry_3
    _geom_torsion_site_symmetry_4
    _geom_torsion
    _geom_torsion_publ_flag
    C4 N1 C1 C2 . . . . 0.6(3) ?
    N1 C1 C2 C3 . . . . -0.3(3) ?
    C1 C2 C3 C4 . . . . -0.1(3) ?
    C1 N1 C4 C3 . . . . -0.7(3) ?
    C1 N1 C4 C5 . . . . 178.8(3) ?
    C2 C3 C4 N1 . . . . 0.5(3) ?
    C2 C3 C4 C5 . . . . -178.9(3) ?
    C6 O2 C5 O1 . . . . 0.9(4) ?
    C6 O2 C5 C4 . . . . -178.3(2) ?
    N1 C4 C5 O1 . . . . 1.7(4) ?
    C3 C4 C5 O1 . . . . -179.0(3) ?
    N1 C4 C5 O2 . . . . -179.1(2) ?
    C3 C4 C5 O2 . . . . 0.2(4) ?
    C5 O2 C6 C7 . . . . 168.1(2) ?
    C8 N2 C7 C6 . . . . 104.4(3) ?
    C14 N2 C7 C6 . . . . -83.8(3) ?
    O2 C6 C7 N2 . . . . -61.2(3) ?
    C14 N2 C8 C9 . . . . -178.2(3) ?
    C7 N2 C8 C9 . . . . -6.8(4) ?
    C14 N2 C8 C13 . . . . 2.5(4) ?
    C7 N2 C8 C13 . . . . 173.8(3) ?
    C13 C8 C9 C10 . . . . -3.0(4) ?
    N2 C8 C9 C10 . . . . 177.7(3) ?
    C8 C9 C10 C11 . . . . 2.4(5) ?
    C9 C10 C11 C12 . . . . -0.2(5) ?
    C9 C10 C11 Cl1 . . . . -179.0(2) ?
    C10 C11 C12 C13 . . . . -1.4(5) ?
    Cl1 C11 C12 C13 . . . . 177.5(2) ?
    C11 C12 C13 C8 . . . . 0.7(5) ?
    C9 C8 C13 C12 . . . . 1.4(4) ?
    N2 C8 C13 C12 . . . . -179.2(3) ?
    C8 N2 C14 C15 . . . . 78.5(3) ?
    C7 N2 C14 C15 . . . . -93.4(3) ?
    C16 O3 C15 C14 . . . . 84.3(3) ?
    N2 C14 C15 O3 . . . . 176.0(2) ?
    C15 O3 C16 O4 . . . . -1.2(4) ?
    C15 O3 C16 C17 . . . . 179.2(2) ?
    C20 N3 C17 C18 . . . . -0.2(3) ?
    C20 N3 C17 C16 . . . . -179.1(3) ?
    O4 C16 C17 N3 . . . . -4.3(4) ?
    O3 C16 C17 N3 . . . . 175.3(2) ?
    O4 C16 C17 C18 . . . . 177.1(3) ?
    O3 C16 C17 C18 . . . . -3.3(4) ?
    N3 C17 C18 C19 . . . . 0.5(3) ?
    C16 C17 C18 C19 . . . . 179.2(3) ?
    C17 C18 C19 C20 . . . . -0.6(4) ?
    C17 N3 C20 C19 . . . . -0.1(3) ?
    C18 C19 C20 N3 . . . . 0.4(4) ?
loop_
    _geom_hbond_atom_site_label_D
    _geom_hbond_atom_site_label_H
    _geom_hbond_atom_site_label_A
    _geom_hbond_site_symmetry_A
    _geom_hbond_distance_DH
    _geom_hbond_distance_HA
    _geom_hbond_distance_DA
    _geom_hbond_angle_DHA
    _geom_hbond_publ_flag
    N1 H1 O1 3_686 0.86 2.07 2.893(3) 160 yes
    N3 H3 O4 2_555 0.86 2.07 2.891(3) 158 yes
