# Supplementary material for: 2-(4-Chloro-N-{2-[(1H-pyrrol-2-yl)carbon­yloxy]eth­yl}anilino)ethyl 1H-pyrrole-2-carboxyl­ate
Source: Acta Crystallogr Sect E Struct Rep Online. 2012 Jan 14;68(Pt 2):o378. doi: 10.1107/S1600536811056170 (PMC3275056; doi:10.1107/S1600536811056170)
Supplement: Supplementary file 2 [file e-68-0o378-Isup2.hkl]

# 
# h,k,l, Fc-squared, Fo-squared, sigma(Fo-squared) and status flag 
# 
data_I
_shelx_title ' 100325C in P2(1)/c' 
_shelx_refln_list_code          4 
_shelx_F_calc_maximum      165.24 
_exptl_crystal_F_000       840.00 
_reflns_d_resolution_high  0.8400 
 
loop_ 
 _symmetry_equiv_pos_as_xyz 
 'x, y, z' 
 '-x, y+1/2, -z+1/2' 
 '-x, -y, -z' 
 'x, -y-1/2, z-1/2' 
 
_cell_length_a    19.9721 
_cell_length_b     4.7426 
_cell_length_c    20.6128 
_cell_angle_alpha  90.000 
_cell_angle_beta   95.815 
_cell_angle_gamma  90.000 
 
_shelx_F_squared_multiplier     1.000 
 
loop_ 
 _refln_index_h 
 _refln_index_k 
 _refln_index_l 
 _refln_F_squared_calc 
 _refln_F_squared_meas 
 _refln_F_squared_sigma 
 _refln_observed_status 
   1   0   0       89.67       -1.26      0.84 o 
   2   0   0      602.73      532.54     11.71 o 
   3   0   0     2678.47     2660.73     43.00 o 
   4   0   0    21608.60    22594.05    256.95 o 
   5   0   0    11394.88    11100.68    209.41 o 
   6   0   0     5937.18     6070.20     68.53 o 
   7   0   0        2.77        6.35      6.44 o 
   8   0   0     3746.75     3627.08     42.88 o 
   9   0   0     1325.38     1215.88     21.74 o 
  10   0   0       43.56       56.46      8.97 o 
  11   0   0      223.55      213.37     12.47 o 
  12   0   0     2568.44     2523.55     37.67 o 
  13   0   0      268.59      277.68     15.97 o 
  14   0   0      224.29      257.75     16.48 o 
  15   0   0       75.68       91.47     14.74 o 
  16   0   0        9.67       17.00     25.57 o 
  17   0   0      498.08      466.18     24.52 o 
  18   0   0       21.59       19.47     20.68 o 
  19   0   0      322.94      343.62     31.99 o 
  20   0   0      143.27      171.95     28.45 o 
  21   0   0      272.66      272.94     32.67 o 
  22   0   0        3.46       -5.63     24.10 o 
  23   0   0       16.61      -23.01     24.68 o 
   1   1   0     2164.67     1929.10     22.40 o 
   2   1   0     1034.57      987.27     16.18 o 
   3   1   0     2594.09     2543.42     29.25 o 
   4   1   0     3616.23     3406.65     37.62 o 
   5   1   0      289.82      295.12      7.91 o 
   6   1   0     3267.41     3233.48     31.24 o 
   7   1   0      241.91      250.68      9.09 o 
   8   1   0     4316.33     4176.17     57.46 o 
   9   1   0     5576.08     5782.04     66.66 o 
  10   1   0      119.25      136.08      8.77 o 
  11   1   0       31.48       37.57      7.86 o 
  12   1   0      248.90      272.50     12.82 o 
  13   1   0      273.62      277.85     13.37 o 
  14   1   0        5.07       -2.11      9.77 o 
  15   1   0      317.30      334.03     15.66 o 
  16   1   0      160.60      186.88     21.28 o 
  17   1   0       27.15       25.87     12.07 o 
  18   1   0        1.04       -3.48     11.31 o 
  19   1   0      204.38      199.71     15.95 o 
  20   1   0        1.31       -8.34     14.69 o 
  21   1   0       54.49       23.66     23.27 o 
  22   1   0       28.10        0.05     23.16 o 
  23   1   0        9.73       13.30     26.25 o 
   0   2   0      404.96      411.23     15.73 o 
   1   2   0      424.70      384.80      8.50 o 
   2   2   0      924.90      889.60     13.28 o 
   3   2   0      309.62      318.79     11.27 o 
   4   2   0      581.42      559.82     13.00 o 
   5   2   0      740.16      707.61     16.27 o 
   6   2   0      678.32      698.54     13.47 o 
   7   2   0      736.11      760.91     14.55 o 
   8   2   0     1163.70     1204.30     18.32 o 
   9   2   0     1805.91     1848.10     29.94 o 
  10   2   0        9.35        9.80      7.80 o 
  11   2   0       56.15       59.19      9.06 o 
  12   2   0       54.34       47.23     11.16 o 
  13   2   0       61.51       52.79     11.91 o 
  14   2   0       90.25       83.32     13.67 o 
  15   2   0      102.37       91.76     14.26 o 
  16   2   0       72.90       66.17     13.74 o 
  17   2   0       43.07       27.15     17.45 o 
  18   2   0        0.87      -20.01     29.67 o 
  19   2   0       71.46       57.28     31.53 o 
  20   2   0        4.17        2.35     20.58 o 
  21   2   0       10.30      -26.58     27.15 o 
  22   2   0       30.51      -19.09     42.78 o 
   1   3   0      330.20      345.24     10.51 o 
   2   3   0      494.62      469.10     12.16 o 
   3   3   0      107.23      111.38      7.59 o 
   4   3   0      242.41      254.25     10.82 o 
   5   3   0      342.50      374.63     16.37 o 
   6   3   0       53.90       60.14     11.66 o 
   7   3   0       12.51       13.02     11.12 o 
   8   3   0       40.78       47.34     11.85 o 
   9   3   0       10.47        7.49      8.38 o 
  10   3   0      244.16      254.28     28.17 o 
  11   3   0       14.95        5.70     12.24 o 
  12   3   0        7.14        7.85     12.90 o 
  13   3   0        1.14       -4.70     16.27 o 
  14   3   0       22.81       17.66     15.05 o 
  15   3   0        1.51      -23.57     17.68 o 
  16   3   0        2.60       11.13     14.90 o 
  17   3   0       26.60        2.36     16.26 o 
  18   3   0        0.89      -22.01     16.61 o 
  19   3   0       21.93       -1.51     17.57 o 
  20   3   0        9.02      -28.72     19.15 o 
   0   4   0       94.82       97.12     16.54 o 
   1   4   0       41.56       36.98     10.39 o 
   2   4   0       43.45       63.56     10.88 o 
   3   4   0       65.06       54.51     10.61 o 
   4   4   0        0.02       -7.51      8.80 o 
   5   4   0       55.12       33.17     12.50 o 
   6   4   0       33.33       17.99     16.56 o 
   7   4   0        4.10        5.91     29.85 o 
   8   4   0       20.26       15.35     16.93 o 
   9   4   0        4.81      -11.59     16.59 o 
  10   4   0        0.99       -0.28     12.23 o 
  11   4   0        0.17      -10.59     11.54 o 
  12   4   0        3.33       -5.39     13.07 o 
  13   4   0        0.32       -2.59     13.55 o 
  14   4   0       38.39       12.81     14.84 o 
  15   4   0        3.62       -1.65     15.40 o 
  16   4   0       21.93        7.94     16.12 o 
   1   5   0        0.08       -8.72     12.17 o 
   2   5   0       11.79        5.45     16.65 o 
   3   5   0        1.23       -7.42     17.03 o 
   4   5   0        5.33       -9.14     23.53 o 
   5   5   0        0.05       17.95     25.33 o 
   6   5   0        7.84      -25.74     17.16 o 
   7   5   0       23.36      -18.67     17.89 o 
   8   5   0        6.82       -7.53     19.40 o 
   9   5   0        1.27       -7.90     12.98 o 
  10   5   0        3.48       -7.43     30.61 o 
 -23   1   1       30.85       21.78     26.88 o 
 -22   1   1      105.07      108.86     20.90 o 
 -21   1   1        8.35       -9.02     17.24 o 
 -20   1   1      216.53      205.23     19.75 o 
 -19   1   1        0.00      -35.18     23.45 o 
 -18   1   1        0.77      -15.77     13.54 o 
 -17   1   1      176.32      211.77     15.33 o 
 -16   1   1      235.83      262.94     15.44 o 
 -15   1   1      810.13      799.62     25.96 o 
 -14   1   1      292.89      326.24     15.05 o 
 -13   1   1       26.88       12.80     10.08 o 
 -12   1   1       68.19       71.16      9.49 o 
 -11   1   1      309.88      295.35     12.32 o 
 -10   1   1        9.80        8.58      6.69 o 
  -9   1   1     1830.97     1897.59     26.07 o 
  -8   1   1       80.84       94.49      7.00 o 
  -7   1   1     1908.24     1881.86     21.75 o 
  -6   1   1     4465.34     4349.36     65.81 o 
  -5   1   1      175.79      185.20      9.86 o 
  -4   1   1       19.89       17.17      5.24 o 
  -3   1   1    20417.80    19813.87    181.98 o 
  -2   1   1     8320.31     8001.95     76.93 o 
  -1   1   1      403.50      358.33      8.73 o 
   0   1   1     4324.70     4121.91     41.68 o 
   1   1   1     4104.74     3752.99     42.22 o 
   2   1   1     5651.49     5435.38     53.95 o 
   3   1   1    20632.76    20578.46    141.21 o 
   4   1   1      333.51      315.42      7.78 o 
   5   1   1     4495.45     4221.47     33.99 o 
   6   1   1     7615.74     7476.35     56.27 o 
   7   1   1      442.10      412.97      9.56 o 
   8   1   1     1194.97     1183.72     18.49 o 
   9   1   1        0.24       -2.11      5.37 o 
  10   1   1      218.44      239.43      9.56 o 
  11   1   1        8.29        5.50      6.68 o 
  12   1   1      139.01      150.30      9.65 o 
  13   1   1       53.47       50.52      9.07 o 
  14   1   1      112.87      133.26     10.90 o 
  15   1   1       27.47       21.87     10.75 o 
  16   1   1        2.65       -7.46     10.72 o 
  17   1   1       27.84       22.58     13.03 o 
  18   1   1       10.51       -0.84     11.54 o 
  19   1   1        2.86      -12.28     13.26 o 
  20   1   1      197.12      210.64     21.98 o 
  21   1   1       29.40        8.56     22.46 o 
  22   1   1       16.76        3.98     24.47 o 
  23   1   1       18.11       -4.76     24.18 o 
 -22   2   1        0.15      -31.93     21.67 o 
 -21   2   1        3.02      -17.04     37.60 o 
 -20   2   1        5.86      -21.27     24.00 o 
 -19   2   1       16.67      -12.07     23.71 o 
 -18   2   1        3.17       -3.32     34.38 o 
 -17   2   1        0.65      -16.72     12.45 o 
 -16   2   1      192.52      198.65     17.36 o 
 -15   2   1      274.94      272.58     17.86 o 
 -14   2   1      500.26      474.64     31.16 o 
 -13   2   1      196.10      215.81     15.49 o 
 -12   2   1      165.31      187.68     14.49 o 
 -11   2   1        8.69        0.53      9.61 o 
 -10   2   1      730.18      707.19     20.26 o 
  -9   2   1      405.78      440.15     16.43 o 
  -8   2   1     2070.55     1826.05     36.23 o 
  -7   2   1        0.04        6.11      5.55 o 
  -6   2   1     1903.15     1813.38     21.67 o 
  -5   2   1     6647.26     6701.20     70.99 o 
  -4   2   1       74.67       62.96      7.99 o 
  -3   2   1     1450.55     1431.42     17.55 o 
  -2   2   1      597.82      570.35     10.34 o 
  -1   2   1     1441.30     1362.55     21.29 o 
   0   2   1       63.71       58.23      6.83 o 
   1   2   1      460.34      452.57      9.29 o 
   2   2   1     1506.95     1463.90     17.04 o 
   3   2   1      238.41      227.16      8.17 o 
   4   2   1        4.84        0.43      4.76 o 
   5   2   1     3040.31     2957.41     30.51 o 
   6   2   1       24.63       21.14      6.37 o 
   7   2   1     3759.44     3750.75     37.72 o 
   8   2   1     1027.71      972.74     17.12 o 
   9   2   1        6.60       -1.38      7.18 o 
  10   2   1      102.54      111.66      9.44 o 
  11   2   1       76.52       75.95      9.51 o 
  12   2   1       19.00        4.45      9.35 o 
  13   2   1       40.91       23.78      9.77 o 
  14   2   1        7.23        4.96     10.97 o 
  15   2   1      161.44      160.18     19.19 o 
  16   2   1        6.31       -5.87     13.92 o 
  17   2   1        2.81       -3.78     18.36 o 
  18   2   1       49.11       38.44     19.39 o 
  19   2   1       90.98       80.86     22.33 o 
  20   2   1        1.98      -12.00     18.55 o 
  21   2   1        9.85       -0.87     28.63 o 
  22   2   1        2.35      -44.74     41.61 o 
 -20   3   1        0.69      -46.88     31.28 o 
 -19   3   1        0.77      -23.55     17.20 o 
 -18   3   1       12.75        0.94     27.89 o 
 -17   3   1        2.62       -5.72     15.59 o 
 -16   3   1       40.99        7.83     15.83 o 
 -15   3   1       42.65       35.53     25.81 o 
 -14   3   1       45.02       28.47     14.48 o 
 -13   3   1       10.77        0.25     13.10 o 
 -12   3   1      248.59      226.98     15.95 o 
 -11   3   1      220.39      198.20     15.42 o 
 -10   3   1       20.82       29.21     10.84 o 
  -9   3   1       15.44        9.61     10.68 o 
  -8   3   1        1.83        1.54     11.59 o 
  -7   3   1       30.65       32.95     11.50 o 
  -6   3   1       12.32       19.67     10.81 o 
  -5   3   1        7.09       -0.04     10.13 o 
  -4   3   1       61.94       74.58     10.86 o 
  -3   3   1       64.74       70.37      7.37 o 
  -2   3   1      274.16      266.78      9.47 o 
  -1   3   1        4.09       -0.80      5.12 o 
   0   3   1        5.13        0.26      5.27 o 
   1   3   1      297.91      300.76     10.21 o 
   2   3   1      259.58      251.36      9.84 o 
   3   3   1     1140.78     1179.26     17.87 o 
   4   3   1      232.60      255.79     10.20 o 
   5   3   1       26.89       28.95      6.68 o 
   6   3   1        0.26        3.38      9.97 o 
   7   3   1      196.88      218.82     14.61 o 
   8   3   1       12.20       21.99     11.14 o 
   9   3   1      261.21      289.46     17.43 o 
  10   3   1      205.64      206.71     15.01 o 
  11   3   1        3.52       -6.20     11.16 o 
  12   3   1        2.41       -6.87     11.72 o 
  13   3   1       62.63       56.16     22.35 o 
  14   3   1        6.32       -0.16     13.41 o 
  15   3   1       22.89        3.62     13.85 o 
  16   3   1        0.07        3.68     14.41 o 
  17   3   1        2.58      -20.86     14.58 o 
  18   3   1        4.17      -16.19     21.13 o 
  19   3   1        0.30      -19.90     16.56 o 
 -16   4   1        5.57       -1.86     16.87 o 
 -15   4   1        6.03       -1.34     14.94 o 
 -14   4   1        0.50       11.58     18.61 o 
 -13   4   1        1.11       -1.48     13.68 o 
 -12   4   1       50.48       44.32     15.70 o 
 -11   4   1       55.49       28.45     14.44 o 
 -10   4   1      227.54      219.66     20.37 o 
  -9   4   1        7.97       -2.77     11.97 o 
  -8   4   1        9.51        1.78     17.10 o 
  -7   4   1       17.27        9.75     12.44 o 
  -6   4   1       23.34       25.39     12.72 o 
  -5   4   1      154.88      167.11     13.34 o 
  -4   4   1        9.30        7.31      9.22 o 
  -3   4   1        6.93       -6.58      8.93 o 
  -2   4   1      158.86      171.82     18.82 o 
  -1   4   1       93.75      106.95     11.62 o 
   0   4   1       12.58       13.05      9.58 o 
   1   4   1       48.91       47.97     10.48 o 
   2   4   1       55.97       53.96     10.53 o 
   3   4   1        5.20       -0.23      9.23 o 
   4   4   1       24.76       26.38     15.68 o 
   5   4   1       20.40       -0.71     15.73 o 
   6   4   1        0.16       -5.19     15.88 o 
   7   4   1      148.88      130.81     20.62 o 
   8   4   1       13.37        5.50     16.88 o 
   9   4   1       97.55       88.17     20.27 o 
  10   4   1       71.48       53.26     19.92 o 
  11   4   1       37.90       40.77     13.62 o 
  12   4   1        0.26        1.15     14.76 o 
  13   4   1        0.05      -10.43     30.24 o 
  14   4   1       12.27       -5.74     22.35 o 
  15   4   1        0.00        1.88     14.45 o 
  16   4   1        0.07      -21.02     20.94 o 
 -11   5   1        1.23      -16.83     14.50 o 
 -10   5   1        0.48       -7.56     34.44 o 
  -9   5   1        0.63       -2.30     25.56 o 
  -8   5   1       24.00       21.55     17.00 o 
  -7   5   1       72.42       40.93     20.70 o 
  -6   5   1        0.64       -8.84     17.64 o 
  -5   5   1       28.86       -7.79     17.42 o 
  -4   5   1        0.05      -20.67     16.87 o 
  -3   5   1       65.96       52.06     22.69 o 
  -2   5   1       44.35       33.97     14.36 o 
  -1   5   1       63.06       31.47     13.88 o 
   0   5   1       31.23        8.51     13.13 o 
   1   5   1       31.70        5.80     16.41 o 
   2   5   1        3.63      -21.14     27.53 o 
   3   5   1        1.50       -4.90     22.17 o 
   4   5   1       13.70        1.46     17.93 o 
   5   5   1        5.04        9.61     18.76 o 
   6   5   1        1.11      -26.42     17.61 o 
   7   5   1        6.77      -19.40     17.53 o 
   8   5   1       16.61      -14.66     19.20 o 
   9   5   1       12.06      -12.72     19.38 o 
  10   5   1        1.90       -7.21     32.99 o 
 -23   0   2       28.60        3.80     26.62 o 
 -22   0   2        6.60      -23.79     24.97 o 
 -21   0   2      363.14      369.73     36.68 o 
 -20   0   2      517.16      517.58     37.73 o 
 -19   0   2       10.33       23.45     23.76 o 
 -18   0   2       69.55       83.91     24.97 o 
 -17   0   2      490.55      539.42     35.74 o 
 -16   0   2       79.71      112.18     24.47 o 
 -15   0   2     1598.01     1662.50     53.45 o 
 -14   0   2       94.53       97.27     20.52 o 
 -13   0   2      882.63      944.47     36.69 o 
 -12   0   2     3439.15     3478.53     71.83 o 
 -11   0   2     2223.94     2216.14     51.78 o 
 -10   0   2       61.39       69.31     14.08 o 
  -9   0   2      308.64      291.14     16.61 o 
  -8   0   2     1276.22     1291.99     28.80 o 
  -7   0   2      957.14      947.29     45.21 o 
  -6   0   2     8810.59     8876.17    135.53 o 
  -5   0   2     1971.36     2024.58     39.69 o 
  -4   0   2     2160.69     2178.67     39.65 o 
  -3   0   2      138.98       99.63      8.36 o 
  -2   0   2     3009.99     2990.30     47.52 o 
  -1   0   2     8936.10     9091.74    137.92 o 
   0   0   2       65.72       37.29      3.77 o 
   1   0   2        3.77       -3.42      2.28 o 
   2   0   2     3675.17     3467.42     53.07 o 
   3   0   2        8.44       18.59      3.86 o 
   4   0   2    19010.04    19738.65    381.11 o 
   5   0   2       34.87       64.35      5.57 o 
   6   0   2     2013.35     1920.53     25.13 o 
   7   0   2      363.28      342.90     11.80 o 
   8   0   2       40.66       43.53      6.67 o 
   9   0   2      202.46      200.91     11.04 o 
  10   0   2      170.91      180.12     11.07 o 
  11   0   2      563.29      532.25     16.78 o 
  12   0   2        6.53        1.90     14.34 o 
  13   0   2      129.45      149.09     13.59 o 
  14   0   2       17.32       29.54     11.73 o 
  15   0   2     1646.47     1584.94     66.69 o 
  16   0   2       54.40       68.76     15.86 o 
  17   0   2      473.83      496.17     59.89 o 
  18   0   2       31.44       10.25     15.76 o 
  19   0   2       28.93       28.01     16.50 o 
  20   0   2        2.33       -9.38     44.40 o 
  21   0   2        4.19       -2.92     17.09 o 
  22   0   2        0.87       10.44     23.06 o 
 -23   1   2        0.40      -25.77     22.63 o 
 -22   1   2        1.01       12.67     18.82 o 
 -21   1   2       36.89       20.61     21.51 o 
 -20   1   2        3.82       -0.81     15.59 o 
 -19   1   2        0.89      -15.21     14.20 o 
 -18   1   2       72.19       87.12     16.06 o 
 -17   1   2        0.12       -0.53     13.62 o 
 -16   1   2       41.43       30.88     14.21 o 
 -15   1   2      688.93      726.70     24.21 o 
 -14   1   2        1.51       -3.27      9.89 o 
 -13   1   2        3.37        8.30      9.41 o 
 -12   1   2       29.65       32.90      9.06 o 
 -11   1   2     1031.76     1059.29     19.60 o 
 -10   1   2        8.65        1.44      6.61 o 
  -9   1   2      392.31      408.47     12.23 o 
  -8   1   2     3705.08     3963.71     65.15 o 
  -7   1   2     2455.86     2339.41     27.59 o 
  -6   1   2     4284.55     4158.69     46.77 o 
  -5   1   2     7582.16     7120.03    119.41 o 
  -4   1   2     6501.35     6037.55     99.67 o 
  -3   1   2       87.70       95.34      6.50 o 
  -2   1   2    27020.28    26488.19    363.16 o 
  -1   1   2     1514.70     1318.12     17.49 o 
   0   1   2      809.66      766.45     10.79 o 
   1   1   2       96.64       94.72      4.75 o 
   2   1   2    27303.48    28371.13    203.82 o 
   3   1   2      317.92      302.77      6.93 o 
   4   1   2    21836.38    22298.08    165.49 o 
   5   1   2      438.05      404.37     12.08 o 
   6   1   2     3929.39     3932.76     32.86 o 
   7   1   2       62.21       60.60      5.68 o 
   8   1   2      545.61      556.52     10.92 o 
   9   1   2      579.26      582.28     12.03 o 
  10   1   2     2529.80     2510.63     31.06 o 
  11   1   2      157.42      156.11      8.90 o 
  12   1   2       56.15       53.17      8.24 o 
  13   1   2        8.74        8.50      8.16 o 
  14   1   2       84.25      113.51     10.48 o 
  15   1   2      112.79      120.75     11.11 o 
  16   1   2        5.52       -9.15      9.65 o 
  17   1   2      101.45       91.86     11.43 o 
  18   1   2       52.48       39.09     12.01 o 
  19   1   2       86.13      119.65     28.47 o 
  20   1   2       76.84       96.22     19.06 o 
  21   1   2       24.28       -8.84     17.09 o 
  22   1   2       10.52       10.26     22.53 o 
  23   1   2       89.98       81.24     27.72 o 
 -22   2   2        4.13      -20.01     24.55 o 
 -21   2   2       17.99      -16.43     20.49 o 
 -20   2   2        9.66      -18.14     19.72 o 
 -19   2   2       41.85       39.91     20.85 o 
 -18   2   2       26.99       11.54     14.91 o 
 -17   2   2      143.88      117.52     16.58 o 
 -16   2   2        0.35      -12.03     12.86 o 
 -15   2   2       72.36       78.37     15.61 o 
 -14   2   2        2.44       11.79     12.16 o 
 -13   2   2      376.57      404.25     19.55 o 
 -12   2   2        0.63        7.83     10.65 o 
 -11   2   2       25.07       37.27     10.78 o 
 -10   2   2      965.95      930.83     22.81 o 
  -9   2   2      774.15      772.66     24.50 o 
  -8   2   2       30.43       31.29      6.63 o 
  -7   2   2     5854.76     5954.63     66.29 o 
  -6   2   2      144.11      136.61      9.73 o 
  -5   2   2      281.47      282.71     16.10 o 
  -4   2   2      159.50      156.84      9.94 o 
  -3   2   2      893.99      869.86     26.28 o 
  -2   2   2        4.45       -2.72      5.84 o 
  -1   2   2      229.94      261.78     10.56 o 
   0   2   2      372.99      374.27      9.46 o 
   1   2   2     1131.68     1062.98     14.96 o 
   2   2   2     1871.77     1797.88     19.61 o 
   3   2   2        2.72        4.06      4.03 o 
   4   2   2       81.81       82.09      5.53 o 
   5   2   2      223.35      231.33      9.42 o 
   6   2   2       16.82       16.15      6.18 o 
   7   2   2      263.47      277.68     10.95 o 
   8   2   2      156.83      163.42     10.87 o 
   9   2   2       53.56       48.09      8.76 o 
  10   2   2      251.98      273.39     12.16 o 
  11   2   2      305.27      334.65     13.52 o 
  12   2   2       40.57       42.19      9.41 o 
  13   2   2        9.29        2.39     10.29 o 
  14   2   2       56.69       59.38     12.69 o 
  15   2   2       49.08       40.87     15.06 o 
  16   2   2       24.84       17.82     36.96 o 
  17   2   2       19.84        6.23     15.49 o 
  18   2   2       51.47       83.26     19.73 o 
  19   2   2        0.37      -21.99     32.69 o 
  20   2   2       11.28       -6.05     18.53 o 
  21   2   2       15.30      -13.36     26.88 o 
 -20   3   2        1.68      -25.79     29.08 o 
 -19   3   2        1.07      -26.70     40.17 o 
 -18   3   2        6.27       -7.54     18.14 o 
 -17   3   2       54.09       60.64     19.54 o 
 -16   3   2       21.86        4.69     16.44 o 
 -15   3   2       43.16       28.44     15.72 o 
 -14   3   2        2.95       13.81     14.66 o 
 -13   3   2       43.84       39.48     12.22 o 
 -12   3   2        1.54       -1.09     10.85 o 
 -11   3   2      283.44      271.09     18.45 o 
 -10   3   2      198.75      206.88     15.13 o 
  -9   3   2      107.00      114.24     12.94 o 
  -8   3   2       61.93       46.92     10.92 o 
  -7   3   2       45.07       30.72     12.58 o 
  -6   3   2      333.09      357.66     19.56 o 
  -5   3   2        4.25        9.00     10.21 o 
  -4   3   2      133.90      161.06     12.64 o 
  -3   3   2       36.85       36.26     13.10 o 
  -2   3   2      155.27      156.58      9.38 o 
  -1   3   2      337.47      351.02     13.70 o 
   0   3   2       99.47      110.36      7.70 o 
   1   3   2      294.15      312.92     10.59 o 
   2   3   2       61.94       68.71      8.88 o 
   3   3   2       16.70       10.51      5.98 o 
   4   3   2      502.03      545.15     12.93 o 
   5   3   2        0.07        0.16      6.05 o 
   6   3   2       55.47       68.87      9.10 o 
   7   3   2        8.26       16.92     10.47 o 
   8   3   2       25.91       33.59     15.72 o 
   9   3   2       14.26       18.30     16.30 o 
  10   3   2       18.60        1.67     16.26 o 
  11   3   2      288.04      263.38     19.14 o 
  12   3   2        3.06       -3.65     11.39 o 
  13   3   2       66.59       58.84     14.60 o 
  14   3   2        1.00       -4.57     11.93 o 
  15   3   2       15.45       -5.55     13.28 o 
  16   3   2        0.53      -11.72     17.42 o 
  17   3   2       38.78       14.34     15.95 o 
  18   3   2       72.84       59.54     18.62 o 
  19   3   2       16.33      -11.54     37.35 o 
 -16   4   2       52.36       62.66     19.41 o 
 -15   4   2       39.40       -1.91     16.26 o 
 -14   4   2        9.88        5.58     15.54 o 
 -13   4   2        0.03        6.92     14.78 o 
 -12   4   2       85.17       93.45     17.67 o 
 -11   4   2       32.74       44.75     15.50 o 
 -10   4   2        9.83        1.14     17.23 o 
  -9   4   2       63.64       51.86     19.13 o 
  -8   4   2       42.17       55.41     12.19 o 
  -7   4   2        2.01       -3.73     12.47 o 
  -6   4   2       10.51       12.48     12.45 o 
  -5   4   2        0.01       -8.19     11.64 o 
  -4   4   2        7.12       -6.18      9.02 o 
  -3   4   2       20.47        7.75      9.71 o 
  -2   4   2       11.10       12.66      7.78 o 
  -1   4   2        3.80        1.34      7.24 o 
   0   4   2       24.67       28.45      8.09 o 
   1   4   2      138.39      124.59     12.47 o 
   2   4   2       90.24      112.56     14.59 o 
   3   4   2       81.30       81.99     17.45 o 
   4   4   2        0.01      -12.72     14.16 o 
   5   4   2        0.22        5.77     15.30 o 
   6   4   2       76.16       47.86     18.66 o 
   7   4   2        0.34       -9.45     17.33 o 
   8   4   2      126.35       91.50     20.10 o 
   9   4   2       16.44       -9.58     20.81 o 
  10   4   2       15.59      -10.33     17.04 o 
  11   4   2        2.14      -15.36     17.96 o 
  12   4   2        0.00       -7.60     14.67 o 
  13   4   2        8.76        7.11     20.24 o 
  14   4   2        3.44       -6.30     14.13 o 
  15   4   2        0.39       -6.30     16.63 o 
  16   4   2        0.96      -20.71     14.17 o 
 -11   5   2       11.39       -3.99     26.87 o 
 -10   5   2       20.87       -1.79     15.04 o 
  -9   5   2       12.28       -0.65     30.05 o 
  -8   5   2        2.88        8.68     15.77 o 
  -7   5   2       58.08       64.83     44.01 o 
  -6   5   2       16.26      -26.76     17.84 o 
  -5   5   2       14.51      -18.57     17.80 o 
  -4   5   2        4.07      -10.32     17.51 o 
  -3   5   2       67.49       12.85     26.64 o 
  -2   5   2       82.92       62.69     16.30 o 
  -1   5   2        3.05      -17.57     11.90 o 
   0   5   2       66.10       58.15     32.46 o 
   1   5   2        9.98       -6.37     16.27 o 
   2   5   2       68.26       34.23     18.25 o 
   3   5   2        0.10      -10.13     16.67 o 
   4   5   2       56.80       36.02     19.15 o 
   5   5   2       28.93      -14.58     17.67 o 
   6   5   2       12.61       11.76     19.01 o 
   7   5   2        9.04      -14.91     21.36 o 
   8   5   2        1.80      -27.26     18.17 o 
   9   5   2        4.72      -26.44     17.63 o 
  10   5   2        0.46      -25.78     20.34 o 
 -23   1   3        5.25      -29.73     19.82 o 
 -22   1   3       42.09       47.36     20.36 o 
 -21   1   3        0.30      -23.98     17.60 o 
 -20   1   3       18.50        1.48     16.28 o 
 -19   1   3        1.91       -5.14     17.12 o 
 -18   1   3        5.24        4.08     14.94 o 
 -17   1   3      397.31      438.41     23.30 o 
 -16   1   3      592.44      615.59     25.35 o 
 -15   1   3        0.31      -15.33     12.61 o 
 -14   1   3       17.10       12.92     12.43 o 
 -13   1   3       64.51       83.82     15.12 o 
 -12   1   3      850.48      865.98     23.66 o 
 -11   1   3      806.85      869.00     22.41 o 
 -10   1   3      458.66      505.58     17.39 o 
  -9   1   3      494.66      495.32     16.23 o 
  -8   1   3      395.58      373.30     14.13 o 
  -7   1   3      636.71      653.97     16.03 o 
  -6   1   3      115.39      109.30      8.54 o 
  -5   1   3      158.04      146.18      8.58 o 
  -4   1   3     2771.08     2620.81     40.87 o 
  -3   1   3      866.22      871.19     15.41 o 
  -2   1   3      406.17      394.25     14.20 o 
  -1   1   3     5464.38     5068.70     50.62 o 
   0   1   3      445.01      441.60      8.02 o 
   1   1   3     6950.88     6702.92     60.23 o 
   2   1   3       63.95       68.44      5.93 o 
   3   1   3    14431.22    14338.14    123.08 o 
   4   1   3     3793.42     3791.14     30.81 o 
   5   1   3     1997.66     1942.69     18.98 o 
   6   1   3      166.31      175.64      7.88 o 
   7   1   3      269.31      263.15      8.50 o 
   8   1   3     1384.89     1356.59     15.27 o 
   9   1   3      843.40      854.61     13.87 o 
  10   1   3       86.57      105.01      8.96 o 
  11   1   3       38.48       31.37      7.10 o 
  12   1   3       96.81       92.95      8.77 o 
  13   1   3      295.32      285.40     13.95 o 
  14   1   3       50.73       58.20      9.40 o 
  15   1   3      419.04      387.10     14.41 o 
  16   1   3      133.71      141.95     11.83 o 
  17   1   3        0.45      -10.48     11.58 o 
  18   1   3       32.10        5.88     12.18 o 
  19   1   3       59.73       66.69     14.55 o 
  20   1   3      139.21      132.57     19.15 o 
  21   1   3       41.46       50.36     19.01 o 
  22   1   3       23.12       -0.31     22.69 o 
 -22   2   3        7.69      -17.51     28.53 o 
 -21   2   3       35.40       10.27     22.87 o 
 -20   2   3       16.48       -0.20     24.06 o 
 -19   2   3       35.39       26.81     24.48 o 
 -18   2   3      165.93      166.36     18.69 o 
 -17   2   3       22.81       20.51     14.22 o 
 -16   2   3      270.62      290.01     19.74 o 
 -15   2   3       80.82       75.98     14.95 o 
 -14   2   3       26.22       14.46     12.81 o 
 -13   2   3       34.97       21.46     12.10 o 
 -12   2   3      156.40      152.55     14.31 o 
 -11   2   3       47.71       50.81     12.21 o 
 -10   2   3      117.76      132.69     12.71 o 
  -9   2   3      125.40      129.30     14.45 o 
  -8   2   3     1982.59     1971.01     31.49 o 
  -7   2   3        4.13       -8.04      7.50 o 
  -6   2   3      299.68      349.75     13.56 o 
  -5   2   3      597.12      606.07     15.80 o 
  -4   2   3     2904.50     2711.82     47.46 o 
  -3   2   3       76.05       81.53      8.31 o 
  -2   2   3      108.55      112.57      8.29 o 
  -1   2   3      614.01      616.89     11.89 o 
   0   2   3     1312.08     1253.96     16.74 o 
   1   2   3      419.42      405.20      9.62 o 
   2   2   3      607.73      577.37     10.97 o 
   3   2   3      107.41      109.18      5.79 o 
   4   2   3      415.49      397.36      9.00 o 
   5   2   3       11.41       11.27      4.36 o 
   6   2   3        0.11        2.29      5.77 o 
   7   2   3     1397.75     1426.25     20.83 o 
   8   2   3      180.95      164.60      8.82 o 
   9   2   3     1140.09     1167.40     18.01 o 
  10   2   3        3.16        2.76      8.01 o 
  11   2   3       72.03       96.35     11.72 o 
  12   2   3      299.17      284.93     16.01 o 
  13   2   3       58.95       76.40     12.37 o 
  14   2   3       10.46       16.66     11.39 o 
  15   2   3       15.09       26.16     11.94 o 
  16   2   3        7.28        7.45     14.47 o 
  17   2   3       48.83       48.96     17.08 o 
  18   2   3       40.61        4.01     18.99 o 
  19   2   3       29.97       25.71     48.69 o 
  20   2   3        9.62      -18.83     51.69 o 
  21   2   3        1.41      -25.46     44.70 o 
 -20   3   3        0.60      -53.86     35.91 o 
 -19   3   3        8.37      -16.57     39.81 o 
 -18   3   3        0.01      -13.53     18.20 o 
 -17   3   3      146.96      121.87     22.00 o 
 -16   3   3       55.99       52.47     19.11 o 
 -15   3   3       72.20       51.70     14.87 o 
 -14   3   3      264.12      292.62     29.16 o 
 -13   3   3      113.49      107.90     14.39 o 
 -12   3   3      816.36      809.91     29.67 o 
 -11   3   3       12.56       18.32     11.73 o 
 -10   3   3      556.87      582.10     21.89 o 
  -9   3   3        0.27        9.89     10.26 o 
  -8   3   3      816.77      882.02     23.50 o 
  -7   3   3      105.76      137.17     12.75 o 
  -6   3   3        3.05        2.68      9.06 o 
  -5   3   3        6.26       -5.88     10.39 o 
  -4   3   3       28.73       23.53     10.33 o 
  -3   3   3     1229.52     1229.07     24.99 o 
  -2   3   3      233.89      261.56     11.48 o 
  -1   3   3      150.36      183.91      9.75 o 
   0   3   3      135.37      135.76      9.04 o 
   1   3   3      501.42      488.41     12.54 o 
   2   3   3       32.78       35.30      6.62 o 
   3   3   3        0.10       -4.12      5.85 o 
   4   3   3      525.41      514.59     12.78 o 
   5   3   3       80.32       79.30      8.93 o 
   6   3   3       39.39       41.55     13.41 o 
   7   3   3        5.97       -8.83     10.64 o 
   8   3   3        4.19       -1.90     14.03 o 
   9   3   3     1387.44     1437.34     75.32 o 
  10   3   3      322.52      308.21     41.59 o 
  11   3   3      528.62      568.53     53.13 o 
  12   3   3      114.25      103.99     15.24 o 
  13   3   3      250.83      218.84     21.24 o 
  14   3   3        9.25        5.55     18.46 o 
  15   3   3       11.92        7.05     14.38 o 
  16   3   3        0.62        1.87     14.18 o 
  17   3   3       17.72      -14.35     22.39 o 
  18   3   3       54.45       56.55     18.21 o 
  19   3   3        2.52       -6.71     21.89 o 
 -16   4   3        0.21       -8.63     17.17 o 
 -15   4   3        2.47       -9.61     15.92 o 
 -14   4   3        1.25        8.40     16.40 o 
 -13   4   3        9.87       -3.03     14.96 o 
 -12   4   3        8.18        3.59     14.56 o 
 -11   4   3       10.91        1.28     14.25 o 
 -10   4   3       11.97        3.61     11.80 o 
  -9   4   3       86.19       60.19     14.84 o 
  -8   4   3       53.03       47.87     11.94 o 
  -7   4   3      154.60      168.49     15.10 o 
  -6   4   3      118.47      107.63     14.98 o 
  -5   4   3        1.62       -0.25     12.45 o 
  -4   4   3       13.39        8.81     12.08 o 
  -3   4   3        0.00      -12.16      8.11 o 
  -2   4   3       22.39       22.51      8.11 o 
  -1   4   3       57.15       40.94      8.91 o 
   0   4   3      149.91      144.09     10.12 o 
   1   4   3        3.42       -5.39      7.99 o 
   2   4   3       92.16       87.65     18.10 o 
   3   4   3        2.37      -10.72     14.45 o 
   4   4   3       41.49       34.80     16.23 o 
   5   4   3      205.58      189.76     22.14 o 
   6   4   3        5.45       -4.20     15.11 o 
   7   4   3       19.11       23.75     17.17 o 
   8   4   3        0.96      -22.67     15.18 o 
   9   4   3       10.82       13.22     17.64 o 
  10   4   3        7.03      -23.55     16.51 o 
  11   4   3       35.44       -7.74     17.97 o 
  12   4   3        2.07      -10.08     10.66 o 
  13   4   3       36.46       14.70     17.78 o 
  14   4   3        0.35      -22.06     21.84 o 
  15   4   3        8.11       12.97     13.88 o 
  16   4   3        2.53       -9.43     13.76 o 
 -10   5   3       17.29        7.85     26.98 o 
  -9   5   3       15.92       -0.01     29.78 o 
  -8   5   3        0.45      -19.60     14.87 o 
  -7   5   3        3.81        7.35     14.84 o 
  -6   5   3        2.95        8.56     14.22 o 
  -5   5   3        8.26      -17.41     18.51 o 
  -4   5   3        9.31      -10.46     17.53 o 
  -3   5   3        5.60       -7.10     12.15 o 
  -2   5   3        6.17        1.33     19.28 o 
  -1   5   3       17.55       15.81     28.23 o 
   0   5   3        0.17       -6.12     15.82 o 
   1   5   3       19.06       -2.63     16.97 o 
   2   5   3      141.71      150.34     21.97 o 
   3   5   3        2.18      -12.82     16.69 o 
   4   5   3       33.68        5.72     17.60 o 
   5   5   3        6.63      -26.17     17.45 o 
   6   5   3        5.02       -4.14     18.41 o 
   7   5   3        0.87      -22.34     18.04 o 
   8   5   3        7.53      -27.97     18.64 o 
   9   5   3        2.68      -26.36     17.57 o 
  10   5   3       13.40      -15.52     20.41 o 
 -23   0   4       21.75      -32.14     26.09 o 
 -22   0   4       15.57       -6.96     25.20 o 
 -21   0   4       40.68       -0.44     25.02 o 
 -20   0   4       44.05       56.38     26.44 o 
 -19   0   4       13.60       -4.14     23.87 o 
 -18   0   4       39.48       27.46     22.93 o 
 -17   0   4      367.47      368.81     32.94 o 
 -16   0   4        1.28       -8.58     21.41 o 
 -15   0   4       58.64       38.87     21.31 o 
 -14   0   4      581.78      673.48     35.05 o 
 -13   0   4      242.16      317.55     27.65 o 
 -12   0   4      444.62      425.93     27.45 o 
 -11   0   4     1693.69     1841.48     48.58 o 
 -10   0   4      916.46      970.82     33.76 o 
  -9   0   4     1322.26     1309.57     37.44 o 
  -8   0   4     1513.74     1465.93     38.10 o 
  -7   0   4      723.58      744.29     26.27 o 
  -6   0   4      305.14      337.69     19.70 o 
  -5   0   4     4913.48     4981.76     82.50 o 
  -4   0   4      911.82      930.70     25.65 o 
  -3   0   4      575.32      557.00     16.28 o 
  -2   0   4     1073.48      904.07     14.54 o 
  -1   0   4    21307.05    22401.19    243.30 o 
   0   0   4    23228.98    24638.33    266.67 o 
   1   0   4       24.63       25.75      4.36 o 
   2   0   4    12384.93    12111.24    125.66 o 
   3   0   4     1425.60     1263.17     19.31 o 
   4   0   4    11416.63    11674.28    178.47 o 
   5   0   4     7153.20     7169.05     71.76 o 
   6   0   4        7.91        4.59      4.85 o 
   7   0   4     1563.46     1504.86     22.14 o 
   8   0   4      174.31      178.15      9.45 o 
   9   0   4      861.48      829.20     17.54 o 
  10   0   4      517.37      534.37     15.22 o 
  11   0   4     1324.60     1348.90     38.94 o 
  12   0   4     1828.41     1894.70     47.76 o 
  13   0   4      458.67      480.99     22.52 o 
  14   0   4      408.59      424.69     34.36 o 
  15   0   4      120.61      129.53     15.84 o 
  16   0   4       52.60       56.72     20.53 o 
  17   0   4      514.16      493.99     24.18 o 
  18   0   4      208.15      239.03     30.67 o 
  19   0   4     1020.40      941.71     34.12 o 
  20   0   4       74.19      105.77     30.55 o 
  21   0   4      272.60      227.91     37.23 o 
  22   0   4      367.74      378.60     42.88 o 
 -23   1   4       35.58        7.26     20.60 o 
 -22   1   4       33.16       -0.83     20.44 o 
 -21   1   4       54.84       22.06     37.74 o 
 -20   1   4      123.64      131.58     21.80 o 
 -19   1   4       42.15       17.84     17.02 o 
 -18   1   4       54.97       61.48     18.43 o 
 -17   1   4      812.81      884.43     29.00 o 
 -16   1   4      186.77      193.81     18.37 o 
 -15   1   4      216.61      231.02     18.53 o 
 -14   1   4       41.37       39.25     18.51 o 
 -13   1   4      180.65      196.04     15.89 o 
 -12   1   4       57.38       71.40     12.19 o 
 -11   1   4      792.66      799.97     22.13 o 
 -10   1   4     1495.94     1434.92     27.27 o 
  -9   1   4      188.47      212.70     12.35 o 
  -8   1   4      103.06      102.04      9.67 o 
  -7   1   4        0.55       -6.82      6.33 o 
  -6   1   4       73.39       64.14      7.93 o 
  -5   1   4      229.41      249.63     11.71 o 
  -4   1   4     1317.18     1215.08     23.97 o 
  -3   1   4     1910.59     1876.26     24.94 o 
  -2   1   4        0.65       -0.82      5.78 o 
  -1   1   4     1620.77     1522.29     17.02 o 
   0   1   4      580.77      585.33      8.25 o 
   1   1   4       49.30       46.67      5.69 o 
   2   1   4      612.76      616.75     12.35 o 
   3   1   4     5684.09     5632.22     53.64 o 
   4   1   4     5979.38     5825.05     55.88 o 
   5   1   4      491.60      513.45      9.07 o 
   6   1   4       12.23       16.08      4.56 o 
   7   1   4      349.50      338.26      9.06 o 
   8   1   4       33.08       46.58      6.02 o 
   9   1   4      268.86      287.27      9.36 o 
  10   1   4      528.81      509.44     12.00 o 
  11   1   4      695.07      663.18     13.90 o 
  12   1   4      127.23      134.53     10.48 o 
  13   1   4      613.73      623.36     19.52 o 
  14   1   4       25.51       23.71      8.65 o 
  15   1   4      254.27      268.46     12.69 o 
  16   1   4        2.45        3.24     10.78 o 
  17   1   4      557.35      543.68     20.13 o 
  18   1   4      167.98      172.85     16.30 o 
  19   1   4        6.75      -14.71     12.85 o 
  20   1   4        0.21      -20.13     13.42 o 
  21   1   4       44.98       28.33     15.32 o 
  22   1   4       11.54       25.93     27.30 o 
 -22   2   4       10.70      -34.07     22.71 o 
 -21   2   4        4.25      -24.26     16.17 o 
 -20   2   4        2.25      -27.01     18.00 o 
 -19   2   4      219.93      222.89     21.12 o 
 -18   2   4       25.25       -0.75     15.21 o 
 -17   2   4       57.37       21.34     15.01 o 
 -16   2   4        9.88        6.05     13.45 o 
 -15   2   4       20.37       20.96     17.55 o 
 -14   2   4      100.78      122.31     15.89 o 
 -13   2   4      141.03      150.06     15.50 o 
 -12   2   4        0.30       11.97     11.53 o 
 -11   2   4      591.99      621.11     21.60 o 
 -10   2   4      289.52      299.98     23.67 o 
  -9   2   4        0.24       -1.80      8.84 o 
  -8   2   4      474.38      442.85     16.41 o 
  -7   2   4      103.28      120.39     10.34 o 
  -6   2   4     1817.52     1813.10     28.78 o 
  -5   2   4     1972.34     1902.85     28.78 o 
  -4   2   4      213.34      219.29     11.18 o 
  -3   2   4       34.68       38.83      6.64 o 
  -2   2   4      786.75      731.95     13.58 o 
  -1   2   4        1.08       -4.41      4.40 o 
   0   2   4        4.90        6.11      4.68 o 
   1   2   4       63.79       53.27      5.43 o 
   2   2   4       38.17       44.96      5.17 o 
   3   2   4      636.79      636.41     10.39 o 
   4   2   4      808.08      797.38     12.16 o 
   5   2   4       41.07       37.53      5.40 o 
   6   2   4     1804.08     1881.19     20.73 o 
   7   2   4     1130.99     1167.64     16.42 o 
   8   2   4     2013.48     1926.48     22.50 o 
   9   2   4       71.62       82.74     10.65 o 
  10   2   4      230.34      248.62     14.00 o 
  11   2   4        8.57        3.26      8.78 o 
  12   2   4       35.61       33.18     10.09 o 
  13   2   4       23.01       16.80     10.10 o 
  14   2   4      500.55      459.64     17.66 o 
  15   2   4       68.69       74.47     11.96 o 
  16   2   4        0.24       -3.90     14.36 o 
  17   2   4        0.23      -20.34     13.57 o 
  18   2   4       13.53       -6.49     20.62 o 
  19   2   4       27.10       30.03     18.27 o 
  20   2   4        6.88      -19.05     17.13 o 
  21   2   4        0.00       -2.51     20.70 o 
 -20   3   4        4.71      -30.50     20.34 o 
 -19   3   4        2.73      -19.70     21.83 o 
 -18   3   4       11.35       -6.33     18.02 o 
 -17   3   4       15.29      -13.21     17.41 o 
 -16   3   4        4.48       -6.25     20.98 o 
 -15   3   4        2.03       -7.62     13.05 o 
 -14   3   4        3.58      -15.59     11.70 o 
 -13   3   4      129.43      143.42     15.94 o 
 -12   3   4       10.16       32.30     16.04 o 
 -11   3   4        3.97       13.43     15.08 o 
 -10   3   4      141.78      151.53     14.72 o 
  -9   3   4        2.70        0.99     10.65 o 
  -8   3   4        1.98        4.90     12.20 o 
  -7   3   4      565.38      607.03     20.38 o 
  -6   3   4        0.02      -10.91      9.08 o 
  -5   3   4       90.11       91.41     11.13 o 
  -4   3   4       74.34       80.88     12.32 o 
  -3   3   4      477.92      495.09     17.97 o 
  -2   3   4        3.66       11.62      6.99 o 
  -1   3   4      167.89      164.86      9.70 o 
   0   3   4      288.35      288.79     11.40 o 
   1   3   4        2.73       -8.81      6.29 o 
   2   3   4       12.53        4.28      6.33 o 
   3   3   4       33.27       54.11      7.17 o 
   4   3   4        8.24       -0.60      7.02 o 
   5   3   4       99.51       96.24     11.83 o 
   6   3   4      193.76      186.87     14.45 o 
   7   3   4       63.28       83.48     13.07 o 
   8   3   4       16.59       18.90     12.32 o 
   9   3   4      192.77      226.79     22.41 o 
  10   3   4       25.47       24.74     16.98 o 
  11   3   4       14.01        8.60     17.27 o 
  12   3   4      158.50      134.54     21.56 o 
  13   3   4        3.34       -8.86     10.72 o 
  14   3   4       54.89       46.92     13.89 o 
  15   3   4        0.00       -4.58     12.51 o 
  16   3   4       34.79       25.46     15.47 o 
  17   3   4        8.24       -5.91     38.81 o 
  18   3   4        0.85      -19.77     13.18 o 
  19   3   4        7.14      -28.92     25.99 o 
 -16   4   4       40.28       -3.24     30.32 o 
 -15   4   4       25.28       15.76     40.84 o 
 -14   4   4       83.38       58.48     21.45 o 
 -13   4   4        3.98      -23.45     23.95 o 
 -12   4   4       12.75        2.66     14.79 o 
 -11   4   4      256.45      211.74     17.99 o 
 -10   4   4       24.17       38.70     13.51 o 
  -9   4   4       15.11        9.63     14.12 o 
  -8   4   4       23.32       16.90     11.86 o 
  -7   4   4        1.64       -3.64     10.71 o 
  -6   4   4      253.56      289.72     36.29 o 
  -5   4   4       52.67       53.66     11.99 o 
  -4   4   4      137.58      157.45     13.55 o 
  -3   4   4       25.14       19.37      8.99 o 
  -2   4   4       98.14       93.79     10.56 o 
  -1   4   4        0.13       -9.62      7.42 o 
   0   4   4        3.55       -1.16      8.61 o 
   1   4   4       27.95       18.34      9.11 o 
   2   4   4      476.48      521.44     48.21 o 
   3   4   4        1.55        4.98     15.11 o 
   4   4   4      322.58      342.40     26.58 o 
   5   4   4       82.85       75.29     18.17 o 
   6   4   4       75.12       39.35     17.49 o 
   7   4   4      116.01      117.75     20.46 o 
   8   4   4      135.14      122.82     20.96 o 
   9   4   4        1.14      -17.53     16.11 o 
  10   4   4        6.10        2.34     17.37 o 
  11   4   4       18.04       -4.87     18.00 o 
  12   4   4       22.79       10.70     19.98 o 
  13   4   4       76.38       59.41     14.26 o 
  14   4   4        6.35       -3.07     20.98 o 
  15   4   4       70.32       56.17     15.26 o 
 -10   5   4        0.01      -13.23     16.72 o 
  -9   5   4        0.10       -2.15     15.77 o 
  -8   5   4        2.77       -1.57     26.56 o 
  -7   5   4        9.36       24.53     13.42 o 
  -6   5   4        1.36       11.51     10.82 o 
  -5   5   4       22.75       -4.28     22.10 o 
  -4   5   4        1.42      -19.90     14.40 o 
  -3   5   4       10.82       16.98     13.48 o 
  -2   5   4       38.13       30.73     15.84 o 
  -1   5   4       46.52       37.10     17.45 o 
   0   5   4       16.76       11.64     16.85 o 
   1   5   4       29.24       57.15     23.79 o 
   2   5   4        9.16       -7.63     16.79 o 
   3   5   4        4.13        1.76     17.57 o 
   4   5   4        0.29      -16.29     16.42 o 
   5   5   4        2.58      -24.54     16.36 o 
   6   5   4        3.22      -22.32     17.35 o 
   7   5   4        0.13      -12.87     18.72 o 
   8   5   4        0.60      -27.56     18.37 o 
   9   5   4        1.58       -3.72     23.97 o 
 -23   1   5       58.55        8.85     21.08 o 
 -22   1   5        1.49      -26.74     19.54 o 
 -21   1   5        0.84      -21.30     18.99 o 
 -20   1   5        0.07       12.76     18.75 o 
 -19   1   5       11.19       12.49     37.19 o 
 -18   1   5       23.54       14.85     29.37 o 
 -17   1   5      513.25      501.25     26.88 o 
 -16   1   5      139.82      147.55     17.91 o 
 -15   1   5        4.05        6.85     13.45 o 
 -14   1   5       19.66       24.64     13.52 o 
 -13   1   5        0.03        3.21     12.05 o 
 -12   1   5      159.57      168.82     14.84 o 
 -11   1   5       19.42       18.84     10.15 o 
 -10   1   5      288.19      322.41     16.00 o 
  -9   1   5     1675.29     1625.46     28.48 o 
  -8   1   5      351.73      359.47     14.63 o 
  -7   1   5      316.42      303.36     13.31 o 
  -6   1   5       45.10       39.87      7.44 o 
  -5   1   5      172.85      203.72     10.55 o 
  -4   1   5      100.92       92.74      8.06 o 
  -3   1   5      114.70      110.64      6.40 o 
  -2   1   5     2748.42     2710.57     27.09 o 
  -1   1   5     2056.82     1953.57     18.13 o 
   0   1   5       85.43      100.10      4.94 o 
   1   1   5       72.74      122.28      7.01 o 
   2   1   5       42.36       40.11      6.62 o 
   3   1   5      342.39      357.34     11.32 o 
   4   1   5      210.04      205.85      9.91 o 
   5   1   5     1417.19     1372.25     20.81 o 
   6   1   5       13.30       14.44      4.54 o 
   7   1   5      760.91      749.54     12.05 o 
   8   1   5      860.78      854.85     13.55 o 
   9   1   5        8.05       -1.58      5.83 o 
  10   1   5       52.93       58.35      6.92 o 
  11   1   5        5.78        1.84      6.66 o 
  12   1   5       34.92       43.59      8.04 o 
  13   1   5      183.82      200.84     10.76 o 
  14   1   5       33.21       34.65     10.24 o 
  15   1   5        2.77       12.99     10.66 o 
  16   1   5      423.88      406.20     17.61 o 
  17   1   5        0.01       16.49     12.54 o 
  18   1   5       35.93       50.55     14.17 o 
  19   1   5       36.92       35.81     14.13 o 
  20   1   5       11.78       13.87     13.99 o 
  21   1   5       27.61       18.31     14.64 o 
  22   1   5       20.16        5.15     15.16 o 
 -22   2   5        0.00      -26.27     17.51 o 
 -21   2   5       12.42      -18.48     17.37 o 
 -20   2   5        6.52      -14.15     16.81 o 
 -19   2   5      150.01      133.73     19.77 o 
 -18   2   5       16.36       -6.55     15.50 o 
 -17   2   5      112.73       88.87     17.10 o 
 -16   2   5      199.81      190.63     18.54 o 
 -15   2   5      272.50      287.53     20.15 o 
 -14   2   5      684.20      676.46     26.75 o 
 -13   2   5      160.48      192.09     16.94 o 
 -12   2   5      125.35      142.08     15.21 o 
 -11   2   5       37.78       50.65     12.59 o 
 -10   2   5      119.46      140.91     15.28 o 
  -9   2   5       14.00       11.11     10.65 o 
  -8   2   5        7.30        9.80      8.74 o 
  -7   2   5       11.42        4.61      8.12 o 
  -6   2   5       81.96       78.45      9.27 o 
  -5   2   5      426.14      447.75     14.82 o 
  -4   2   5      962.27      976.53     19.60 o 
  -3   2   5        0.76        0.92      4.75 o 
  -2   2   5      150.84      173.83      7.79 o 
  -1   2   5      849.02      787.98     13.42 o 
   0   2   5       15.61       28.56      5.56 o 
   1   2   5      101.18      127.31      5.98 o 
   2   2   5     2912.71     2844.81     30.64 o 
   3   2   5      393.77      381.14     11.50 o 
   4   2   5       39.54       45.63      4.78 o 
   5   2   5       17.05       22.66      7.10 o 
   6   2   5     1341.77     1309.73     21.63 o 
   7   2   5     6087.34     6104.86     59.83 o 
   8   2   5      418.49      460.32     15.68 o 
   9   2   5      184.55      226.17     13.08 o 
  10   2   5      106.75      131.32     13.48 o 
  11   2   5      972.50      947.75     22.22 o 
  12   2   5      146.85      165.96     12.61 o 
  13   2   5        9.25       17.63     10.10 o 
  14   2   5      554.29      558.04     18.87 o 
  15   2   5      361.83      327.68     16.52 o 
  16   2   5       45.10       42.84     11.90 o 
  17   2   5       45.35       35.35     13.79 o 
  18   2   5        6.65       -5.72     15.09 o 
  19   2   5       13.05      -12.10     31.58 o 
  20   2   5       14.28       19.55     19.76 o 
  21   2   5       27.20       46.27     23.45 o 
 -19   3   5        2.17       -6.05     46.52 o 
 -18   3   5       16.66      -18.88     18.83 o 
 -17   3   5        1.79      -21.05     14.03 o 
 -16   3   5      144.29      150.23     18.30 o 
 -15   3   5        0.80        5.95     13.95 o 
 -14   3   5      309.42      276.02     19.77 o 
 -13   3   5       61.05       52.52     19.86 o 
 -12   3   5      158.70      154.86     15.99 o 
 -11   3   5      182.06      199.40     16.80 o 
 -10   3   5       87.81       85.97     16.65 o 
  -9   3   5      116.68      137.29     14.29 o 
  -8   3   5      786.55      778.02     23.01 o 
  -7   3   5      751.43      746.34     22.21 o 
  -6   3   5      298.96      314.73     16.07 o 
  -5   3   5       16.76       18.86      9.67 o 
  -4   3   5        9.54       17.34      9.00 o 
  -3   3   5      110.52      143.43      9.47 o 
  -2   3   5     1151.23     1198.15     20.70 o 
  -1   3   5      119.96      129.54      9.50 o 
   0   3   5      230.44      256.49     11.47 o 
   1   3   5      471.19      483.76     13.52 o 
   2   3   5      139.56      128.83      9.04 o 
   3   3   5       12.46       11.79      7.72 o 
   4   3   5        0.49       -0.58      9.33 o 
   5   3   5      209.95      214.83     20.22 o 
   6   3   5       80.93       69.64     12.25 o 
   7   3   5      623.46      641.29     22.11 o 
   8   3   5      204.81      188.26     15.98 o 
   9   3   5        0.00        3.56     12.70 o 
  10   3   5      163.56      160.86     21.37 o 
  11   3   5      223.74      180.87     22.40 o 
  12   3   5       33.17       -6.38     17.36 o 
  13   3   5        0.43        2.54     11.04 o 
  14   3   5       54.41       36.16     13.18 o 
  15   3   5        2.30      -14.96     11.39 o 
  16   3   5        0.34      -13.63     16.96 o 
  17   3   5        0.27      -19.61     13.07 o 
  18   3   5        7.06       -1.84     19.35 o 
 -16   4   5        0.40      -21.44     33.36 o 
 -15   4   5       22.53       22.72     19.02 o 
 -14   4   5       21.05       -1.73     17.73 o 
 -13   4   5        3.25       -6.93     16.46 o 
 -12   4   5       89.10       80.95     15.16 o 
 -11   4   5        1.33       -1.26     12.02 o 
 -10   4   5       15.77       11.98     12.61 o 
  -9   4   5        1.18       13.81     12.20 o 
  -8   4   5        4.31       -2.83     16.46 o 
  -7   4   5        5.34       -2.72     12.96 o 
  -6   4   5        2.46      -12.26     10.40 o 
  -5   4   5       24.65       25.34      9.09 o 
  -4   4   5       14.23        6.21      8.10 o 
  -3   4   5        5.78      -14.57      9.71 o 
  -2   4   5       11.78       10.51     10.19 o 
  -1   4   5      118.62      129.91     14.78 o 
   0   4   5       28.26       21.54      9.42 o 
   1   4   5        0.28        1.23     10.27 o 
   2   4   5       36.00       43.73     11.94 o 
   3   4   5       62.23       51.55     16.81 o 
   4   4   5       12.43       28.64     15.95 o 
   5   4   5       15.87       13.43     15.98 o 
   6   4   5       81.25       52.91     18.27 o 
   7   4   5      224.65      238.81     24.15 o 
   8   4   5        7.21      -14.94     33.68 o 
   9   4   5       16.04        2.45     17.16 o 
  10   4   5        6.11        3.12     18.17 o 
  11   4   5      110.50       90.81     22.14 o 
  12   4   5       24.96      -15.08     18.69 o 
  13   4   5        3.17       -0.13     10.17 o 
  14   4   5       13.79       15.47     18.80 o 
  15   4   5       31.55        9.30     12.79 o 
 -10   5   5        0.34      -13.72     23.73 o 
  -9   5   5       18.71        8.00     17.57 o 
  -8   5   5        8.42        2.58     10.94 o 
  -7   5   5        4.97      -12.70     12.39 o 
  -6   5   5       28.96       21.19     13.56 o 
  -5   5   5       42.17       55.58     11.63 o 
  -4   5   5        9.21        6.00     19.26 o 
  -3   5   5       44.07       38.01     17.89 o 
  -2   5   5        7.58       12.38     16.45 o 
  -1   5   5       15.80        1.32     15.54 o 
   0   5   5       24.42       11.57     16.66 o 
   1   5   5       23.86       11.55     19.30 o 
   2   5   5       23.59       -8.14     16.30 o 
   3   5   5       53.22       44.93     19.61 o 
   4   5   5       59.36       63.07     20.18 o 
   5   5   5        0.26      -15.14     17.62 o 
   6   5   5       11.12      -18.19     17.73 o 
   7   5   5        0.02      -12.86     23.93 o 
   8   5   5        3.19      -16.24     19.12 o 
   9   5   5        1.13      -28.07     18.71 o 
 -23   0   6       12.35       -6.28     30.15 o 
 -22   0   6       75.01       43.50     31.30 o 
 -21   0   6       14.71        0.03     27.48 o 
 -20   0   6       72.32       63.84     27.80 o 
 -19   0   6       85.96       89.36     28.53 o 
 -18   0   6        1.23        1.60     23.48 o 
 -17   0   6       40.30       28.32     23.19 o 
 -16   0   6      325.24      402.29     34.61 o 
 -15   0   6      425.90      432.30     33.70 o 
 -14   0   6      153.31      208.58     27.17 o 
 -13   0   6      168.82      149.16     23.53 o 
 -12   0   6      176.66      243.07     25.55 o 
 -11   0   6      848.99      868.18     34.88 o 
 -10   0   6       25.91       42.22     15.89 o 
  -9   0   6     2654.20     2753.90     60.22 o 
  -8   0   6     7251.79     7456.72    123.98 o 
  -7   0   6     3969.26     4067.53     75.32 o 
  -6   0   6      375.12      316.96     21.17 o 
  -5   0   6       26.30       41.64     12.80 o 
  -4   0   6      552.10      588.77     29.59 o 
  -3   0   6     2837.50     2626.89     34.46 o 
  -2   0   6     7022.24     6968.27     82.17 o 
  -1   0   6    10302.55    10903.72    115.22 o 
   0   0   6       75.91       83.82      7.17 o 
   1   0   6      354.28      329.95     24.44 o 
   2   0   6     3510.82     3349.39     41.04 o 
   3   0   6     2363.30     2413.05     32.27 o 
   4   0   6     5217.54     5160.39     59.81 o 
   5   0   6      270.94      259.89     11.38 o 
   6   0   6     1276.75     1208.05     25.47 o 
   7   0   6     2997.35     3076.44     37.22 o 
   8   0   6       88.21       94.92      7.61 o 
   9   0   6     1487.90     1533.40     24.49 o 
  10   0   6      561.89      533.99     15.29 o 
  11   0   6       22.47       34.67      8.54 o 
  12   0   6      390.73      384.12     15.75 o 
  13   0   6      906.02      915.97     25.32 o 
  14   0   6       94.58       96.75     16.14 o 
  15   0   6      104.40      127.31     15.53 o 
  16   0   6        0.16       -2.98     12.35 o 
  17   0   6        3.67        9.66     17.54 o 
  18   0   6      172.01      127.93     31.18 o 
  19   0   6       64.46       33.55     28.45 o 
  20   0   6      119.34      135.59     32.54 o 
  21   0   6       57.91      106.79     32.30 o 
  22   0   6       10.14       58.44     31.69 o 
 -23   1   6        0.31      -29.44     19.63 o 
 -22   1   6        7.93       -6.48     22.39 o 
 -21   1   6       93.61       78.04     21.62 o 
 -20   1   6        0.60       -1.13     18.82 o 
 -19   1   6       70.30       50.50     19.73 o 
 -18   1   6        7.74       -7.17     16.91 o 
 -17   1   6      533.60      528.22     27.03 o 
 -16   1   6      394.02      430.92     25.66 o 
 -15   1   6        5.94       -2.06     14.81 o 
 -14   1   6        1.42       13.44     13.13 o 
 -13   1   6      302.70      324.77     18.55 o 
 -12   1   6       11.93       15.65     11.94 o 
 -11   1   6        3.79        7.00     10.58 o 
 -10   1   6      169.21      199.35     13.66 o 
  -9   1   6      305.39      301.24     15.15 o 
  -8   1   6      120.13      139.70     11.22 o 
  -7   1   6      192.22      234.91     12.47 o 
  -6   1   6      191.47      206.75      7.45 o 
  -5   1   6      460.89      440.81     14.85 o 
  -4   1   6        7.17        7.16      4.92 o 
  -3   1   6      754.59      748.27     10.87 o 
  -2   1   6      121.63      133.81      7.62 o 
  -1   1   6     2297.96     2203.04     21.31 o 
   0   1   6      941.20      915.75     13.79 o 
   1   1   6      190.94      207.67      9.66 o 
   2   1   6     3757.15     3745.21     39.39 o 
   3   1   6      308.69      295.04     10.86 o 
   4   1   6        0.83        2.36      6.11 o 
   5   1   6     3167.86     3176.59     36.55 o 
   6   1   6     3217.77     3214.50     37.58 o 
   7   1   6      362.23      315.17      8.79 o 
   8   1   6     1072.93     1083.35     15.19 o 
   9   1   6        1.61       -3.04      5.85 o 
  10   1   6       15.50       19.64      6.87 o 
  11   1   6      693.90      712.30     14.36 o 
  12   1   6        7.75       -5.27      8.27 o 
  13   1   6      120.47      141.49     18.08 o 
  14   1   6      128.81      144.12     12.62 o 
  15   1   6      322.68      328.85     16.06 o 
  16   1   6      444.11      439.80     17.85 o 
  17   1   6      389.24      394.85     19.13 o 
  18   1   6       14.81        9.20     12.77 o 
  19   1   6       35.70       19.63     13.49 o 
  20   1   6       87.72       91.62     16.08 o 
  21   1   6       48.52       44.68     18.08 o 
 -21   2   6        0.27      -13.14     26.01 o 
 -20   2   6        3.85      -24.12     16.08 o 
 -19   2   6       90.52       75.18     18.85 o 
 -18   2   6        2.22      -14.76     15.42 o 
 -17   2   6        0.03       -5.17     14.76 o 
 -16   2   6        9.39       -6.76     14.38 o 
 -15   2   6      172.50      186.59     18.18 o 
 -14   2   6      239.51      229.84     18.71 o 
 -13   2   6       19.54        1.67     12.77 o 
 -12   2   6       11.58       22.00     12.89 o 
 -11   2   6       56.54       79.91     13.72 o 
 -10   2   6      467.02      481.68     20.39 o 
  -9   2   6        1.92        0.98     10.22 o 
  -8   2   6      708.52      705.37     20.46 o 
  -7   2   6       12.94       14.30      8.76 o 
  -6   2   6       28.28       25.86      8.54 o 
  -5   2   6       36.99       58.57      8.57 o 
  -4   2   6      947.81      956.62     16.73 o 
  -3   2   6      161.64      161.14      8.26 o 
  -2   2   6       13.19        8.02      4.06 o 
  -1   2   6      229.14      211.78      7.08 o 
   0   2   6       95.66      107.92      5.63 o 
   1   2   6      332.66      315.10      7.90 o 
   2   2   6        3.00        3.92      3.62 o 
   3   2   6        5.29       -3.47      5.73 o 
   4   2   6      422.86      411.59     13.65 o 
   5   2   6     1020.38     1060.25     20.86 o 
   6   2   6     1358.59     1378.59     22.53 o 
   7   2   6      873.05      937.87     19.52 o 
   8   2   6       44.28       41.38      9.91 o 
   9   2   6       42.91       44.27     10.59 o 
  10   2   6      320.90      337.04     15.86 o 
  11   2   6      699.02      755.04     21.18 o 
  12   2   6      673.36      624.30     20.60 o 
  13   2   6      147.51      178.94     13.20 o 
  14   2   6        0.07       -6.51      9.61 o 
  15   2   6      106.45      112.43     12.69 o 
  16   2   6      245.06      229.75     15.65 o 
  17   2   6       98.60       91.17     13.50 o 
  18   2   6        0.00       -4.09     13.31 o 
  19   2   6        0.60        6.69     14.97 o 
  20   2   6        0.49       11.36     18.92 o 
 -19   3   6       12.79       -5.80     16.68 o 
 -18   3   6        0.06      -13.23     24.62 o 
 -17   3   6        0.03      -16.23     15.37 o 
 -16   3   6        0.02       -3.86     14.36 o 
 -15   3   6       40.87       16.55     14.84 o 
 -14   3   6       48.64       29.84     15.89 o 
 -13   3   6      148.97      116.46     15.86 o 
 -12   3   6       26.04       22.15     13.33 o 
 -11   3   6       33.19       35.59     13.70 o 
 -10   3   6       53.41       60.06     13.60 o 
  -9   3   6       64.16       73.41     17.55 o 
  -8   3   6       24.74       18.48     11.54 o 
  -7   3   6       31.76       26.54     11.12 o 
  -6   3   6      323.75      296.89     35.19 o 
  -5   3   6       39.37       38.68     13.97 o 
  -4   3   6      280.82      288.41     14.91 o 
  -3   3   6       53.31       70.05      8.62 o 
  -2   3   6      254.04      279.33     11.58 o 
  -1   3   6       55.24       53.45      9.29 o 
   0   3   6       38.81       38.64     10.01 o 
   1   3   6       99.80       95.90     11.16 o 
   2   3   6       11.16        2.96      8.85 o 
   3   3   6       13.45       22.16     11.67 o 
   4   3   6       13.46        8.32     10.08 o 
   5   3   6       97.91       93.73     12.63 o 
   6   3   6      266.64      266.35     16.66 o 
   7   3   6        0.28        3.72     11.41 o 
   8   3   6      696.14      698.15     23.61 o 
   9   3   6        5.97      -15.91     12.78 o 
  10   3   6      236.41      236.95     18.33 o 
  11   3   6       28.21       34.70     17.84 o 
  12   3   6       11.19       -8.77     16.90 o 
  13   3   6       13.82        6.36     18.47 o 
  14   3   6        9.32       -3.37     10.88 o 
  15   3   6       67.54       57.02     15.07 o 
  16   3   6        6.39       -3.75     44.79 o 
  17   3   6        7.03      -15.34     24.90 o 
  18   3   6        5.03      -20.20     13.47 o 
 -16   4   6        4.78      -25.09     19.24 o 
 -15   4   6        5.85       -8.09     19.84 o 
 -14   4   6        1.48        0.44     26.71 o 
 -13   4   6       13.41       15.85     18.61 o 
 -12   4   6        2.34        0.61     13.58 o 
 -11   4   6       23.90       27.12     13.74 o 
 -10   4   6       14.19        5.94     12.62 o 
  -9   4   6       51.32       39.11     16.57 o 
  -8   4   6        6.90       10.70     12.22 o 
  -7   4   6        0.93       -4.95     11.14 o 
  -6   4   6       19.75       26.87      9.61 o 
  -5   4   6        0.16       -5.18      8.34 o 
  -4   4   6       46.11       30.19      9.07 o 
  -3   4   6        4.98       -1.48      8.23 o 
  -2   4   6       10.58        4.33     10.71 o 
  -1   4   6        6.50        4.50     10.60 o 
   0   4   6       24.74       25.90     12.96 o 
   1   4   6      693.37      691.02     54.09 o 
   2   4   6      227.85      264.96     28.39 o 
   3   4   6        6.30      -10.99     10.51 o 
   4   4   6       20.42        3.72     15.45 o 
   5   4   6        6.68      -16.71     14.76 o 
   6   4   6       72.61       50.66     18.09 o 
   7   4   6      173.55      130.85     26.79 o 
   8   4   6       62.05       36.20     21.02 o 
   9   4   6        6.05       -2.40     31.04 o 
  10   4   6       21.85       -8.79     17.73 o 
  11   4   6        1.69      -10.75     18.15 o 
  12   4   6       56.33       15.48     19.91 o 
  13   4   6        0.68      -29.53     19.69 o 
  14   4   6        1.46       -8.88     16.96 o 
  15   4   6        0.04      -15.82     20.74 o 
  -9   5   6        4.41        3.45     23.10 o 
  -8   5   6        2.57        4.16     13.27 o 
  -7   5   6        1.85       -5.22     15.14 o 
  -6   5   6       20.94       16.17     16.92 o 
  -5   5   6        0.78      -10.88     13.21 o 
  -4   5   6        8.45       10.71     12.62 o 
  -3   5   6       20.98       35.15     16.84 o 
  -2   5   6        0.52        9.88     16.07 o 
  -1   5   6        6.15        9.31     15.91 o 
   0   5   6        0.00       -3.30     15.46 o 
   1   5   6       27.51       37.86     18.13 o 
   2   5   6       80.61       39.82     19.22 o 
   3   5   6       13.86      -18.59     16.49 o 
   4   5   6       61.75       70.38     28.69 o 
   5   5   6        1.65      -20.42     16.66 o 
   6   5   6       23.70       10.54     19.19 o 
   7   5   6        0.05      -26.62     18.39 o 
   8   5   6        4.27      -17.66     25.16 o 
 -22   1   7       20.37       -5.12     20.25 o 
 -21   1   7       39.44       31.96     20.71 o 
 -20   1   7       13.57       -7.42     18.80 o 
 -19   1   7       17.81        7.17     18.36 o 
 -18   1   7       16.81        3.47     18.78 o 
 -17   1   7       56.54       44.51     17.46 o 
 -16   1   7      196.91      214.04     48.91 o 
 -15   1   7        5.25       17.83     15.92 o 
 -14   1   7       34.35       47.84     16.09 o 
 -13   1   7      173.90      224.35     18.94 o 
 -12   1   7        6.81       10.87     13.31 o 
 -11   1   7       27.65       44.09     12.96 o 
 -10   1   7        0.04       -9.33     10.32 o 
  -9   1   7      286.05      275.59     16.17 o 
  -8   1   7      330.74      339.62     10.67 o 
  -7   1   7      523.23      486.42     11.59 o 
  -6   1   7       68.78       74.72     12.26 o 
  -5   1   7     1459.94     1454.57     17.42 o 
  -4   1   7       25.40       30.91      4.45 o 
  -3   1   7      293.64      279.54      8.11 o 
  -2   1   7      181.62      170.44      7.06 o 
  -1   1   7        0.04        2.51      4.03 o 
   0   1   7      640.93      699.36     13.28 o 
   1   1   7      560.62      577.53     13.10 o 
   2   1   7      716.44      697.11     16.04 o 
   3   1   7      758.82      797.74     15.79 o 
   4   1   7      846.15      846.69     16.84 o 
   5   1   7     1611.00     1624.08     24.27 o 
   6   1   7     2739.07     2952.16     36.24 o 
   7   1   7      362.87      364.93     12.81 o 
   8   1   7      204.98      179.59      9.49 o 
   9   1   7       21.18       18.86      6.25 o 
  10   1   7      789.89      806.45     18.98 o 
  11   1   7      222.88      245.39     12.80 o 
  12   1   7       21.80       25.34      9.15 o 
  13   1   7      263.95      268.73     14.12 o 
  14   1   7       80.72       87.08     16.37 o 
  15   1   7       27.91       23.11     10.55 o 
  16   1   7      170.91      166.05     15.14 o 
  17   1   7      109.91      120.51     14.99 o 
  18   1   7      172.47      163.24     16.09 o 
  19   1   7        5.88        9.10     13.60 o 
  20   1   7        0.18        0.25     13.53 o 
  21   1   7        1.44        2.28     20.70 o 
 -21   2   7        0.80      -16.16     19.18 o 
 -20   2   7       31.20       -0.14     17.82 o 
 -19   2   7        3.86      -22.94     16.10 o 
 -18   2   7       17.87        0.76     15.95 o 
 -17   2   7       80.10       49.85     16.19 o 
 -16   2   7       45.92       20.57     15.17 o 
 -15   2   7        0.65        6.87     13.96 o 
 -14   2   7      771.42      787.41     27.29 o 
 -13   2   7      478.07      455.89     21.92 o 
 -12   2   7      136.69      145.09     16.14 o 
 -11   2   7      240.96      265.06     24.57 o 
 -10   2   7        3.38       12.82     12.05 o 
  -9   2   7      109.71      124.21     13.82 o 
  -8   2   7      256.25      293.35     15.91 o 
  -7   2   7       19.46       25.78      9.91 o 
  -6   2   7       49.41       61.69     10.07 o 
  -5   2   7      252.82      241.00     10.96 o 
  -4   2   7      823.20      849.30     16.26 o 
  -3   2   7      623.11      656.61     13.97 o 
  -2   2   7      391.64      382.50     10.06 o 
  -1   2   7     1324.12     1340.18     16.03 o 
   0   2   7     2253.24     2225.23     22.08 o 
   1   2   7      493.26      494.09     10.80 o 
   2   2   7        8.85       11.96      6.33 o 
   3   2   7      571.92      608.41     15.76 o 
   4   2   7      730.89      776.61     18.05 o 
   5   2   7      167.71      173.77     12.70 o 
   6   2   7      125.03      122.76     10.38 o 
   7   2   7      328.93      339.05     14.78 o 
   8   2   7      105.41      138.47     12.06 o 
   9   2   7      228.15      246.57     14.24 o 
  10   2   7        4.87       -4.95     10.26 o 
  11   2   7      514.28      526.75     19.11 o 
  12   2   7        0.06       -7.71     11.33 o 
  13   2   7       23.01       24.40     10.10 o 
  14   2   7      227.26      241.24     14.39 o 
  15   2   7        0.57       -8.20      9.57 o 
  16   2   7        6.91        6.20     10.93 o 
  17   2   7       10.73       12.49     11.33 o 
  18   2   7       42.28       29.65     12.65 o 
  19   2   7        0.47        8.37     18.62 o 
  20   2   7        0.51      -10.51     14.68 o 
 -19   3   7       10.84        7.25     22.25 o 
 -18   3   7        9.40      -22.13     25.53 o 
 -17   3   7        1.95      -10.53     15.50 o 
 -16   3   7        0.85        4.73     21.61 o 
 -15   3   7       32.32       17.73     22.84 o 
 -14   3   7        5.25       -1.58     14.19 o 
 -13   3   7        1.27      -18.80     12.54 o 
 -12   3   7       16.51        9.55     13.55 o 
 -11   3   7        6.67        6.34     12.96 o 
 -10   3   7        1.57       13.69     12.64 o 
  -9   3   7        0.08        2.85     12.05 o 
  -8   3   7      557.29      544.02     21.04 o 
  -7   3   7        2.55        1.29     10.97 o 
  -6   3   7        9.55        9.50      7.95 o 
  -5   3   7        6.77       -2.52      8.38 o 
  -4   3   7        6.79        0.38      7.48 o 
  -3   3   7      718.70      777.49     17.40 o 
  -2   3   7       45.56       46.89     11.33 o 
  -1   3   7       19.43       29.44      7.31 o 
   0   3   7       66.51       80.85      8.14 o 
   1   3   7       93.11       80.66     11.38 o 
   2   3   7      284.29      317.32     18.51 o 
   3   3   7      507.09      541.06     30.14 o 
   4   3   7      359.66      346.84     19.04 o 
   5   3   7      956.79     1037.63     25.88 o 
   6   3   7      186.87      194.56     15.52 o 
   7   3   7      115.19      138.97     14.95 o 
   8   3   7       25.85       28.59     13.42 o 
   9   3   7     2735.78     2918.89    114.69 o 
  10   3   7        0.02      -15.13     13.03 o 
  11   3   7      107.98       94.38     18.48 o 
  12   3   7       52.61       32.07     18.76 o 
  13   3   7      372.22      337.13     28.47 o 
  14   3   7      107.96      109.34     15.32 o 
  15   3   7        0.01       -7.88     11.55 o 
  16   3   7        1.86       -7.59     16.02 o 
  17   3   7        0.42      -22.91     24.65 o 
  18   3   7       11.61       10.77     24.01 o 
 -15   4   7        2.99      -15.24     16.00 o 
 -14   4   7        8.66       13.39     20.13 o 
 -13   4   7       31.56       34.59     17.20 o 
 -12   4   7        5.41       -3.44     13.91 o 
 -11   4   7       19.21       20.63     14.30 o 
 -10   4   7       39.43       30.32     13.70 o 
  -9   4   7        5.36      -11.50     11.84 o 
  -8   4   7      347.22      345.06     49.40 o 
  -7   4   7       17.49       22.67     11.73 o 
  -6   4   7       84.15       98.31     11.24 o 
  -5   4   7        4.43        3.24      8.84 o 
  -4   4   7       37.61       41.77     11.94 o 
  -3   4   7       54.66       48.22     12.29 o 
  -2   4   7       45.63       63.39     19.18 o 
  -1   4   7       65.66       54.08     12.37 o 
   0   4   7      113.24      110.47     21.54 o 
   1   4   7        6.12        9.00     12.79 o 
   2   4   7        9.20        5.27     10.88 o 
   3   4   7      169.37      168.32     15.74 o 
   4   4   7       57.05       42.81     12.93 o 
   5   4   7      214.95      164.70     21.23 o 
   6   4   7        0.79      -13.63     14.85 o 
   7   4   7        6.76      -10.79     16.24 o 
   8   4   7       46.17       25.98     18.46 o 
   9   4   7       12.30       -5.33     16.66 o 
  10   4   7       26.01        7.55     18.21 o 
  11   4   7        0.26       -5.38     18.54 o 
  12   4   7       10.63       -6.07     19.19 o 
  13   4   7        4.20       -6.98     19.81 o 
  14   4   7        8.67       -1.83     17.82 o 
  -9   5   7       16.79       34.26     24.77 o 
  -8   5   7       43.42       39.33     14.91 o 
  -7   5   7       11.14       12.33     13.70 o 
  -6   5   7        3.41       -4.56     14.43 o 
  -5   5   7        0.01        9.32     12.73 o 
  -4   5   7        0.25        6.69     13.88 o 
  -3   5   7       12.11        7.74     12.93 o 
  -2   5   7        0.78        1.72     15.29 o 
  -1   5   7        5.04       10.52     16.27 o 
   0   5   7       12.31       40.39     18.36 o 
   1   5   7      196.79      162.52     23.47 o 
   2   5   7        6.03        4.01     16.76 o 
   3   5   7        4.03        9.01     17.09 o 
   4   5   7       26.10        7.83     27.25 o 
   5   5   7        2.36       -8.74     17.98 o 
   6   5   7        2.25      -18.46     17.93 o 
   7   5   7        8.17      -26.65     17.76 o 
 -23   0   8       40.15       18.09     31.02 o 
 -22   0   8        2.84      -33.11     27.93 o 
 -21   0   8        6.46      -12.96     28.32 o 
 -20   0   8        2.80      -16.99     26.07 o 
 -19   0   8      465.69      440.73     40.56 o 
 -18   0   8      229.25      248.01     33.64 o 
 -17   0   8       40.10       20.21     24.68 o 
 -16   0   8      591.62      566.22     39.52 o 
 -15   0   8     1157.78     1191.64     50.32 o 
 -14   0   8       44.13       59.49     23.01 o 
 -13   0   8     1232.64     1222.13     46.90 o 
 -12   0   8       32.92       71.35     21.02 o 
 -11   0   8       11.61        2.75     16.96 o 
 -10   0   8      857.77      860.37     35.56 o 
  -9   0   8      519.68      580.68     29.10 o 
  -8   0   8      181.73      216.12     20.21 o 
  -7   0   8     7217.17     7321.33     85.88 o 
  -6   0   8     2028.19     2158.54     33.43 o 
  -5   0   8       28.50       20.55      7.13 o 
  -4   0   8      797.13      800.21     17.98 o 
  -3   0   8     2470.86     2535.90     35.50 o 
  -2   0   8       47.44       52.41      6.87 o 
  -1   0   8       16.08       42.58     11.37 o 
   0   0   8        6.27       13.75      6.19 o 
   1   0   8     1794.63     1949.32     28.96 o 
   2   0   8     9040.44     9379.54    103.69 o 
   3   0   8      510.99      505.39     17.20 o 
   4   0   8       82.88      107.83      8.72 o 
   5   0   8       33.04       21.77      7.30 o 
   6   0   8        1.12       13.66      9.62 o 
   7   0   8     1419.78     1250.26     24.10 o 
   8   0   8        9.75       36.90     10.19 o 
   9   0   8     3770.97     3929.26     60.41 o 
  10   0   8      641.36      626.89     16.64 o 
  11   0   8      140.03      144.19     12.50 o 
  12   0   8      337.75      352.94     17.15 o 
  13   0   8      381.42      375.55     18.00 o 
  14   0   8        0.59        7.44     15.04 o 
  15   0   8      135.58      137.71     29.58 o 
  16   0   8      120.82       87.58     28.92 o 
  17   0   8        0.16        2.88     25.75 o 
  18   0   8      332.94      327.02     37.65 o 
  19   0   8      178.43      209.91     35.47 o 
  20   0   8       83.52       32.80     29.81 o 
  21   0   8       77.39       39.81     31.15 o 
 -22   1   8        0.03      -30.55     20.37 o 
 -21   1   8      108.93      139.43     23.63 o 
 -20   1   8       12.22       24.89     19.91 o 
 -19   1   8       54.45       30.32     19.79 o 
 -18   1   8       34.56       26.46     18.30 o 
 -17   1   8       32.43       42.17     18.19 o 
 -16   1   8       13.79       19.25     16.82 o 
 -15   1   8        1.05        5.21     15.68 o 
 -14   1   8       28.78       42.14     16.08 o 
 -13   1   8      411.59      411.53     23.65 o 
 -12   1   8        4.10        9.45     13.72 o 
 -11   1   8      137.66      164.92     28.51 o 
 -10   1   8     1058.37     1110.19     29.96 o 
  -9   1   8      142.96      152.95      9.95 o 
  -8   1   8      579.92      552.35     13.56 o 
  -7   1   8       58.11       62.17     14.95 o 
  -6   1   8     1338.49     1337.46     17.47 o 
  -5   1   8     3481.44     3594.95     33.65 o 
  -4   1   8      209.77      205.99      8.04 o 
  -3   1   8      547.27      537.93     10.69 o 
  -2   1   8      818.64      876.34     13.06 o 
  -1   1   8     3986.39     3870.68     34.29 o 
   0   1   8      554.30      578.95     10.43 o 
   1   1   8      129.07      128.06      6.22 o 
   2   1   8     1675.05     1653.15     23.56 o 
   3   1   8       75.66      110.78      8.55 o 
   4   1   8      885.95      888.79     17.82 o 
   5   1   8      861.61      960.04     19.20 o 
   6   1   8      137.11      160.05     10.76 o 
   7   1   8       25.37       21.28      8.89 o 
   8   1   8      734.98      746.08     17.61 o 
   9   1   8      688.70      733.99     18.14 o 
  10   1   8      281.91      274.88     14.05 o 
  11   1   8      295.25      324.08     15.43 o 
  12   1   8       31.09       22.16      9.34 o 
  13   1   8        1.92        5.21      9.29 o 
  14   1   8       24.92       13.35      9.89 o 
  15   1   8      111.87      145.47     13.99 o 
  16   1   8      156.37      163.74     15.04 o 
  17   1   8        8.11       -6.43     11.52 o 
  18   1   8       60.75       76.30     14.18 o 
  19   1   8        1.73       17.90     19.95 o 
  20   1   8       27.03       37.89     20.90 o 
  21   1   8        0.04      -15.40     20.41 o 
 -21   2   8        0.74      -27.38     18.25 o 
 -20   2   8        0.46       -4.83     21.23 o 
 -19   2   8        3.83      -25.30     16.87 o 
 -18   2   8        0.11       -8.62     17.48 o 
 -17   2   8        8.46      -13.30     26.35 o 
 -16   2   8        3.39      -20.80     13.87 o 
 -15   2   8        2.96       -7.55     14.22 o 
 -14   2   8      296.74      328.15     21.19 o 
 -13   2   8       27.06       17.18     14.10 o 
 -12   2   8        4.38       23.54     13.72 o 
 -11   2   8      316.11      340.65     19.24 o 
 -10   2   8      245.22      280.87     17.79 o 
  -9   2   8        0.02        3.54     11.12 o 
  -8   2   8      348.95      339.95     17.80 o 
  -7   2   8        1.67       14.56     10.21 o 
  -6   2   8     2456.45     2426.21     35.16 o 
  -5   2   8       31.75       32.28      7.13 o 
  -4   2   8       37.71       49.45      7.85 o 
  -3   2   8        8.99       12.03      5.00 o 
  -2   2   8       47.22       47.67      5.51 o 
  -1   2   8      201.38      213.08      8.03 o 
   0   2   8     3545.92     3535.15     31.65 o 
   1   2   8      387.40      372.31      9.40 o 
   2   2   8      600.25      640.76     16.36 o 
   3   2   8      750.16      795.33     18.16 o 
   4   2   8      281.79      314.13     14.20 o 
   5   2   8        1.47        3.66     11.63 o 
   6   2   8      251.69      269.89     14.83 o 
   7   2   8      502.74      552.42     17.35 o 
   8   2   8       21.61       18.73      9.99 o 
   9   2   8        0.83       -8.38      9.94 o 
  10   2   8       27.00       30.27     11.22 o 
  11   2   8      320.60      340.74     17.08 o 
  12   2   8       99.52      103.05     13.49 o 
  13   2   8        0.23       -2.17      7.76 o 
  14   2   8       23.48        6.97     15.69 o 
  15   2   8      191.55      202.50     17.00 o 
  16   2   8        1.54       -9.88     10.30 o 
  17   2   8       54.46       53.17     12.47 o 
  18   2   8        3.28        7.25     12.51 o 
  19   2   8       23.09       22.26     52.97 o 
 -19   3   8        0.37      -25.03     16.69 o 
 -18   3   8        4.50       -6.62     30.10 o 
 -17   3   8        0.62      -16.92     15.46 o 
 -16   3   8        0.28       -2.10     21.81 o 
 -15   3   8       41.64       61.28     22.50 o 
 -14   3   8       92.32       81.94     16.82 o 
 -13   3   8       66.11       52.36     15.63 o 
 -12   3   8        0.23       12.04     13.77 o 
 -11   3   8      415.15      402.83     21.52 o 
 -10   3   8       20.28       10.37     18.36 o 
  -9   3   8        6.72       -3.51     12.28 o 
  -8   3   8       95.19      125.58     14.78 o 
  -7   3   8      128.36      143.40     11.60 o 
  -6   3   8        5.24        9.72      8.49 o 
  -5   3   8        5.09       -3.52      7.89 o 
  -4   3   8        0.08        1.29      7.60 o 
  -3   3   8        4.72       15.28      7.84 o 
  -2   3   8        4.33        0.67      7.18 o 
  -1   3   8       64.66       69.72     11.59 o 
   0   3   8       29.54       27.68     10.88 o 
   1   3   8        0.34       -4.42      9.77 o 
   2   3   8        9.06       -1.51     12.75 o 
   3   3   8       86.77       78.01     11.45 o 
   4   3   8       81.86       81.23     11.66 o 
   5   3   8       33.47       39.03     10.44 o 
   6   3   8       38.76       46.68     11.13 o 
   7   3   8       40.16       33.54     10.99 o 
   8   3   8        7.09        3.06     11.09 o 
   9   3   8      689.02      766.38     34.87 o 
  10   3   8       76.71       86.79     15.09 o 
  11   3   8       67.19       33.38     12.66 o 
  12   3   8       81.39       71.76     14.03 o 
  13   3   8       75.86       50.61     15.67 o 
  14   3   8       13.80        2.70     19.39 o 
  15   3   8        6.62       -9.51     23.28 o 
  16   3   8        2.70        6.80     22.47 o 
  17   3   8        1.71      -12.66     38.87 o 
 -15   4   8        0.10      -22.41     14.94 o 
 -14   4   8        0.20        6.00     16.71 o 
 -13   4   8       33.38        7.74     39.84 o 
 -12   4   8        2.79       -6.86     14.61 o 
 -11   4   8       75.92       52.29     15.55 o 
 -10   4   8        4.15        5.00     13.88 o 
  -9   4   8        8.99        9.73     10.21 o 
  -8   4   8       37.56       49.69     15.41 o 
  -7   4   8       14.75        8.50      9.26 o 
  -6   4   8       77.17       70.47     15.10 o 
  -5   4   8      345.29      388.55     64.03 o 
  -4   4   8        7.60       -1.90     11.41 o 
  -3   4   8       38.72       32.83     12.48 o 
  -2   4   8      164.54      154.20     15.18 o 
  -1   4   8        0.72       -2.86     12.70 o 
   0   4   8        7.72      -14.87     26.77 o 
   1   4   8      164.30      155.93     17.62 o 
   2   4   8        0.10      -15.12     12.72 o 
   3   4   8       63.30       52.86     13.09 o 
   4   4   8        2.64       -1.84     11.53 o 
   5   4   8       39.97       24.02     13.08 o 
   6   4   8      609.06      708.57     59.55 o 
   7   4   8        0.22       -0.10     16.18 o 
   8   4   8        0.04       -7.33     16.45 o 
   9   4   8        0.15       -5.52     17.08 o 
  10   4   8      104.57       70.78     21.16 o 
  11   4   8       33.68       25.02     19.27 o 
  12   4   8        6.64      -26.08     19.36 o 
  13   4   8        0.44      -24.71     19.65 o 
  14   4   8       39.00       -9.15     22.46 o 
  -8   5   8        1.75        0.60     20.31 o 
  -7   5   8        2.53       -9.36     16.21 o 
  -6   5   8        0.04       -3.05     22.88 o 
  -5   5   8       46.51       67.46     16.79 o 
  -4   5   8        0.38        9.22     14.50 o 
  -3   5   8        2.08       -3.69     14.62 o 
  -2   5   8       78.95       82.49     14.58 o 
  -1   5   8       29.67       41.56     17.70 o 
   0   5   8      165.92      154.53     23.15 o 
   1   5   8       14.14       32.43     17.78 o 
   2   5   8        2.71       -9.95     16.09 o 
   3   5   8       42.97       48.44     19.75 o 
   4   5   8       98.07       63.27     20.98 o 
   5   5   8        0.01        4.27     17.94 o 
   6   5   8        5.34      -13.40     18.50 o 
   7   5   8       25.33       21.18     20.47 o 
 -22   1   9      123.19      100.96     24.44 o 
 -21   1   9       34.13       15.34     20.37 o 
 -20   1   9       64.95       61.88     21.88 o 
 -19   1   9        2.10      -21.31     18.54 o 
 -18   1   9      275.23      252.42     27.85 o 
 -17   1   9       50.03       35.10     17.93 o 
 -16   1   9       97.39       75.07     20.27 o 
 -15   1   9       27.30       17.14     16.60 o 
 -14   1   9      100.57      117.74     29.91 o 
 -13   1   9      892.02      861.85     29.83 o 
 -12   1   9      295.52      348.72     21.99 o 
 -11   1   9       54.25       54.87     14.92 o 
 -10   1   9     1028.95     1099.99     21.05 o 
  -9   1   9      835.89      853.27     21.91 o 
  -8   1   9      168.29      214.87     18.64 o 
  -7   1   9      107.10      115.15      7.05 o 
  -6   1   9        4.30       11.58      4.74 o 
  -5   1   9      201.68      207.41      8.62 o 
  -4   1   9     3814.20     3963.73     41.15 o 
  -3   1   9      656.03      669.99     12.44 o 
  -2   1   9      148.54      184.61      7.49 o 
  -1   1   9     4319.02     4340.38     40.27 o 
   0   1   9     1799.63     1845.82     20.43 o 
   1   1   9      211.04      212.17      7.47 o 
   2   1   9     3050.04     3152.34     50.50 o 
   3   1   9        0.44       -5.03      6.51 o 
   4   1   9       87.01       94.26      9.74 o 
   5   1   9     1347.75     1360.19     23.26 o 
   6   1   9      635.74      656.70     17.54 o 
   7   1   9        0.24       -2.64      9.00 o 
   8   1   9      704.81      707.38     17.97 o 
   9   1   9        0.10       -4.05      8.72 o 
  10   1   9      134.12      132.47     13.83 o 
  11   1   9        8.60        8.79      9.81 o 
  12   1   9        1.86       -6.20      8.20 o 
  13   1   9       56.59       64.41     10.56 o 
  14   1   9       15.52       23.48     10.66 o 
  15   1   9      116.50      124.46     13.60 o 
  16   1   9       34.71       34.76     11.95 o 
  17   1   9       25.68       28.35     12.37 o 
  18   1   9       13.54        6.39     20.05 o 
  19   1   9       28.54       25.65     20.40 o 
  20   1   9       30.46       41.55     21.24 o 
 -21   2   9        0.40      -18.07     18.97 o 
 -20   2   9       11.44       -9.51     28.76 o 
 -19   2   9        5.37      -14.21     17.93 o 
 -18   2   9        0.14      -25.49     16.99 o 
 -17   2   9       16.79       11.89     16.92 o 
 -16   2   9       54.72       46.17     17.49 o 
 -15   2   9       15.75       24.96     23.64 o 
 -14   2   9       13.54        8.76     14.32 o 
 -13   2   9      259.43      239.43     19.41 o 
 -12   2   9       84.19       94.79     15.67 o 
 -11   2   9      433.04      394.81     20.69 o 
 -10   2   9      855.84      816.57     25.39 o 
  -9   2   9      105.05      145.36     15.41 o 
  -8   2   9      270.24      282.05     19.14 o 
  -7   2   9       62.53       64.88      9.15 o 
  -6   2   9      120.14      136.90     10.35 o 
  -5   2   9      149.33      157.49     10.18 o 
  -4   2   9      265.61      288.32     11.92 o 
  -3   2   9       11.27        5.30      6.17 o 
  -2   2   9        5.28       13.08      5.34 o 
  -1   2   9       21.69       25.69      5.72 o 
   0   2   9      383.58      375.41     10.49 o 
   1   2   9      999.01     1127.20     21.12 o 
   2   2   9      334.62      362.12     14.33 o 
   3   2   9      629.97      687.44     18.05 o 
   4   2   9       95.64       93.22     10.82 o 
   5   2   9      649.81      680.96     19.51 o 
   6   2   9        0.99       -3.41     10.41 o 
   7   2   9      146.13      146.02     13.86 o 
   8   2   9      310.24      309.70     26.13 o 
   9   2   9      249.87      249.90     14.93 o 
  10   2   9      575.55      591.01     19.88 o 
  11   2   9      536.80      549.35     19.82 o 
  12   2   9       23.97       15.47     11.66 o 
  13   2   9      159.75      165.28     14.89 o 
  14   2   9      116.08      131.85     16.43 o 
  15   2   9      187.96      177.60     14.17 o 
  16   2   9        4.47       -0.93     10.38 o 
  17   2   9       15.17       14.43     12.43 o 
  18   2   9       13.42       16.96     12.36 o 
  19   2   9        0.11        3.51     12.94 o 
 -18   3   9       14.91       12.74     27.60 o 
 -17   3   9        0.01        0.86     21.71 o 
 -16   3   9      128.66      120.05     19.54 o 
 -15   3   9      104.28       87.25     17.56 o 
 -14   3   9      135.77      102.26     17.47 o 
 -13   3   9       55.63       38.44     15.36 o 
 -12   3   9       73.89       76.04     15.81 o 
 -11   3   9      205.99      228.72     24.75 o 
 -10   3   9      634.89      616.73     24.39 o 
  -9   3   9      168.86      178.54     16.97 o 
  -8   3   9      429.31      454.57     17.36 o 
  -7   3   9       16.91        7.56      9.06 o 
  -6   3   9     1125.01     1153.59     23.30 o 
  -5   3   9        0.00       -1.90      8.24 o 
  -4   3   9      157.25      160.14     11.24 o 
  -3   3   9      827.57      864.87     19.04 o 
  -2   3   9      873.24      898.44     24.91 o 
  -1   3   9       55.40       61.26     12.19 o 
   0   3   9       13.03        5.43     10.68 o 
   1   3   9      165.66      197.07     16.85 o 
   2   3   9        0.24        9.13     12.04 o 
   3   3   9       62.50       62.16     11.43 o 
   4   3   9       17.90       23.35     11.01 o 
   5   3   9      112.95      109.74     14.49 o 
   6   3   9      147.18      168.16     13.43 o 
   7   3   9        5.41       11.08     10.88 o 
   8   3   9       30.10       28.33     11.50 o 
   9   3   9       39.69       42.72     12.14 o 
  10   3   9       13.57       15.56     11.99 o 
  11   3   9       35.24       31.61     12.93 o 
  12   3   9       32.87       28.91     13.17 o 
  13   3   9       51.87       25.35     15.56 o 
  14   3   9        7.66       -1.68     15.01 o 
  15   3   9        1.35       -3.14     10.87 o 
  16   3   9        0.07       -2.47     28.63 o 
  17   3   9        2.30      -10.68     15.72 o 
 -15   4   9        9.32        6.28     34.22 o 
 -14   4   9       18.25       24.21     26.11 o 
 -13   4   9        2.15        1.40     16.71 o 
 -12   4   9       14.95        5.81     15.44 o 
 -11   4   9        5.64       -9.61     14.04 o 
 -10   4   9        1.07       -7.44      9.96 o 
  -9   4   9        3.60       -4.90      9.72 o 
  -8   4   9       90.70       95.35     12.45 o 
  -7   4   9        9.84       -3.12     12.01 o 
  -6   4   9        1.75       -9.15     11.27 o 
  -5   4   9      111.22      114.76     20.14 o 
  -4   4   9       11.63       -5.47     14.18 o 
  -3   4   9        0.06       -6.38     11.34 o 
  -2   4   9       42.89       64.46     22.19 o 
  -1   4   9       62.29       52.88     16.32 o 
   0   4   9        2.03      -14.02     13.40 o 
   1   4   9      183.64      238.05     25.68 o 
   2   4   9       18.34       33.49     27.14 o 
   3   4   9      115.07      154.93     18.02 o 
   4   4   9        0.47       -8.48     11.60 o 
   5   4   9        6.11       -5.55     12.48 o 
   6   4   9        9.60       -6.85     12.83 o 
   7   4   9      281.73      276.30     74.91 o 
   8   4   9        6.78        0.11     17.10 o 
   9   4   9       29.08        5.59     17.88 o 
  10   4   9        0.85       -9.07     18.23 o 
  11   4   9       16.75      -13.74     18.68 o 
  12   4   9        0.68      -20.39     19.38 o 
  13   4   9       16.09       -8.03     21.64 o 
  -7   5   9        7.19      -14.98     13.76 o 
  -6   5   9       36.38       -0.49     14.41 o 
  -5   5   9        0.52       -6.27     14.40 o 
  -4   5   9        0.11       -4.00     14.39 o 
  -3   5   9        2.64      -15.20     14.11 o 
  -2   5   9       13.42       15.10     15.86 o 
  -1   5   9        4.82       33.29     24.73 o 
   0   5   9       79.01       95.29     20.49 o 
   1   5   9        3.63        4.51     19.67 o 
   2   5   9       59.41       61.28     19.64 o 
   3   5   9        0.69        6.69     17.30 o 
   4   5   9        0.65       -8.68     17.31 o 
   5   5   9        0.27      -19.02     17.67 o 
 -22   0  10        2.88      -39.55     28.63 o 
 -21   0  10       16.44      -25.49     28.11 o 
 -20   0  10       36.17       21.15     28.76 o 
 -19   0  10       82.12      103.00     31.51 o 
 -18   0  10      581.36      583.84     43.52 o 
 -17   0  10      623.43      562.64     40.36 o 
 -16   0  10      175.99      226.46     30.65 o 
 -15   0  10      671.73      704.12     43.69 o 
 -14   0  10      246.44      293.45     31.42 o 
 -13   0  10      588.34      579.74     40.83 o 
 -12   0  10     1297.32     1330.64     49.78 o 
 -11   0  10      202.33      253.02     27.20 o 
 -10   0  10     1520.19     1577.36     32.50 o 
  -9   0  10       57.14       79.37     10.55 o 
  -8   0  10      965.25      951.95     23.39 o 
  -7   0  10     3905.25     4127.34     68.92 o 
  -6   0  10      505.11      492.85     16.84 o 
  -5   0  10      642.21      653.76     18.51 o 
  -4   0  10     1162.44     1168.73     23.76 o 
  -3   0  10     5153.05     5095.64     62.76 o 
  -2   0  10       84.89      130.15      9.92 o 
  -1   0  10     2330.03     2256.79     65.88 o 
   0   0  10      139.76      169.37     10.67 o 
   1   0  10      179.53      169.68     11.28 o 
   2   0  10     1362.36     1337.60     24.67 o 
   3   0  10      275.21      292.03     16.44 o 
   4   0  10        1.77        2.27      7.14 o 
   5   0  10       79.61      103.64     10.03 o 
   6   0  10      416.36      423.18     15.76 o 
   7   0  10      175.81      159.11     31.56 o 
   8   0  10      965.04      891.25     22.54 o 
   9   0  10       96.70      129.28     24.95 o 
  10   0  10      125.67      148.97     18.39 o 
  11   0  10      579.66      540.76     39.78 o 
  12   0  10       29.11       24.39     25.99 o 
  13   0  10      170.49      180.94     31.26 o 
  14   0  10      341.34      354.21     36.76 o 
  15   0  10       29.21       55.04     27.30 o 
  16   0  10        7.13      -19.08     25.75 o 
  17   0  10       62.38       61.27     29.60 o 
  18   0  10      116.11       97.00     31.44 o 
  19   0  10       20.57       19.26     29.08 o 
  20   0  10       49.62       93.83     33.40 o 
 -22   1  10        0.55      -31.03     20.68 o 
 -21   1  10       81.11       58.94     22.67 o 
 -20   1  10       36.91        7.74     20.80 o 
 -19   1  10       23.80       -9.59     18.70 o 
 -18   1  10      229.30      240.96     24.23 o 
 -17   1  10      123.73      109.48     20.64 o 
 -16   1  10      519.90      483.70     27.64 o 
 -15   1  10      274.67      310.86     23.43 o 
 -14   1  10      341.62      373.86     24.44 o 
 -13   1  10       38.50       65.30     21.84 o 
 -12   1  10      374.30      387.65     23.51 o 
 -11   1  10      531.34      518.44     24.65 o 
 -10   1  10      613.38      621.60     24.64 o 
  -9   1  10      493.29      490.24     13.12 o 
  -8   1  10      969.53     1004.99     16.97 o 
  -7   1  10        0.47       -9.10      6.07 o 
  -6   1  10      241.09      212.74     11.67 o 
  -5   1  10     2369.51     2411.09     26.53 o 
  -4   1  10     1022.43      952.30     15.38 o 
  -3   1  10     1246.43     1320.90     18.08 o 
  -2   1  10        0.50        1.49      4.82 o 
  -1   1  10      102.17      115.46      9.16 o 
   0   1  10      377.55      350.58      9.82 o 
   1   1  10      915.15      920.58     13.85 o 
   2   1  10     1415.54     1378.02     22.65 o 
   3   1  10      550.40      510.61     15.57 o 
   4   1  10        2.48        7.56      7.75 o 
   5   1  10      204.87      233.67     12.74 o 
   6   1  10       18.42        2.31      9.01 o 
   7   1  10        2.44        2.35      9.66 o 
   8   1  10        4.35       11.21     10.59 o 
   9   1  10      189.97      200.49     13.01 o 
  10   1  10       44.38       32.31     10.25 o 
  11   1  10      178.63      200.55     13.54 o 
  12   1  10       20.67       28.19      9.28 o 
  13   1  10      255.47      266.92     20.60 o 
  14   1  10       36.79       40.09     11.10 o 
  15   1  10        0.10       -2.84     10.39 o 
  16   1  10       11.36      -14.35     10.76 o 
  17   1  10        7.18       26.72     19.41 o 
  18   1  10       19.67       41.18     34.04 o 
  19   1  10        0.69       17.19     20.16 o 
  20   1  10       42.87       51.31     22.27 o 
 -20   2  10       42.00       43.36     20.29 o 
 -19   2  10       18.39       -0.20     17.89 o 
 -18   2  10       32.76       38.72     25.13 o 
 -17   2  10        3.16       -3.79     17.17 o 
 -16   2  10        5.65      -20.37     16.26 o 
 -15   2  10       19.92        4.74     16.45 o 
 -14   2  10        1.18       13.15     17.44 o 
 -13   2  10      144.35      149.71     19.11 o 
 -12   2  10      201.49      247.69     21.10 o 
 -11   2  10      325.40      340.74     32.61 o 
 -10   2  10       42.14       67.51     14.37 o 
  -9   2  10      719.83      689.53     23.79 o 
  -8   2  10      364.32      361.04     15.19 o 
  -7   2  10       86.22       92.57     11.01 o 
  -6   2  10       26.05       17.79      8.42 o 
  -5   2  10      294.71      319.01     13.74 o 
  -4   2  10        1.70       -1.10      7.19 o 
  -3   2  10       53.90       68.89      8.68 o 
  -2   2  10      329.63      345.39     10.97 o 
  -1   2  10      668.97      715.27     13.79 o 
   0   2  10       13.66       29.98      6.19 o 
   1   2  10      193.46      229.28     12.51 o 
   2   2  10       97.52      108.72     10.70 o 
   3   2  10      357.51      384.82     15.84 o 
   4   2  10       51.11       66.29     11.19 o 
   5   2  10       30.44       20.30     10.81 o 
   6   2  10        0.21       18.87     11.12 o 
   7   2  10        2.49       -4.62     11.06 o 
   8   2  10       35.85       40.78     11.04 o 
   9   2  10       89.17       78.83     12.47 o 
  10   2  10       20.88        9.09     11.16 o 
  11   2  10      173.92      189.07     15.36 o 
  12   2  10       17.79        6.31     11.22 o 
  13   2  10       14.48        9.38     11.82 o 
  14   2  10       15.94       -4.52      9.41 o 
  15   2  10       19.32       14.79     10.52 o 
  16   2  10        0.30      -17.93     16.33 o 
  17   2  10       55.34       54.26     13.08 o 
  18   2  10       29.18       36.99     13.45 o 
 -18   3  10        6.11      -25.70     17.13 o 
 -17   3  10       76.01       76.79     19.16 o 
 -16   3  10        4.49      -10.15     15.64 o 
 -15   3  10       35.04       33.27     16.77 o 
 -14   3  10        4.52       -6.46     21.83 o 
 -13   3  10       12.16       13.16     27.05 o 
 -12   3  10       33.53       41.95     18.57 o 
 -11   3  10       64.27       62.73     15.31 o 
 -10   3  10       26.75       20.68     10.10 o 
  -9   3  10      364.19      375.72     16.52 o 
  -8   3  10        8.11        2.60      9.23 o 
  -7   3  10      182.46      179.88     13.27 o 
  -6   3  10        0.84       -5.34      8.80 o 
  -5   3  10       54.36       40.91      9.95 o 
  -4   3  10        8.29       13.44      8.89 o 
  -3   3  10       89.58      113.84     14.15 o 
  -2   3  10        0.84       -1.62     10.77 o 
  -1   3  10        0.27        0.36     13.70 o 
   0   3  10        9.94        6.25     12.33 o 
   1   3  10        1.60        9.24     12.12 o 
   2   3  10      138.58      143.06     16.02 o 
   3   3  10       16.25       23.39     13.25 o 
   4   3  10      257.04      274.30     15.77 o 
   5   3  10       45.67       43.85     12.29 o 
   6   3  10       66.70       76.70     13.58 o 
   7   3  10        4.47      -10.49     10.28 o 
   8   3  10       34.24       10.67     11.07 o 
   9   3  10       89.82       95.22     13.30 o 
  10   3  10      176.26      174.97     15.48 o 
  11   3  10       42.24       34.60     13.17 o 
  12   3  10       19.10        5.54     12.84 o 
  13   3  10       22.84       24.94     13.79 o 
  14   3  10        6.00       -0.68     19.86 o 
  15   3  10        1.16        5.87     11.29 o 
  16   3  10        0.64       -3.60     10.59 o 
 -14   4  10        0.95       -4.80     28.60 o 
 -13   4  10        4.63      -20.78     15.79 o 
 -12   4  10        0.39       -6.03     14.21 o 
 -11   4  10        5.82        2.15     17.55 o 
 -10   4  10       15.84       -0.26     11.25 o 
  -9   4  10       16.39       11.47     12.35 o 
  -8   4  10        0.17       14.58     13.29 o 
  -7   4  10      258.08      266.73     26.47 o 
  -6   4  10      222.84      232.44     18.67 o 
  -5   4  10       37.33       42.38     15.24 o 
  -4   4  10        0.00        5.73     16.58 o 
  -3   4  10      105.47      117.87     22.68 o 
  -2   4  10      111.86      126.16     17.42 o 
  -1   4  10       11.42        3.28     16.53 o 
   0   4  10      103.12      116.38     17.01 o 
   1   4  10       34.32       32.26     19.03 o 
   2   4  10        6.87      -15.66     13.32 o 
   3   4  10       10.24       -4.65     23.20 o 
   4   4  10      107.26      120.27     15.44 o 
   5   4  10       59.46       65.33     14.79 o 
   6   4  10       58.13       25.17     14.26 o 
   7   4  10        1.60        7.76     17.05 o 
   8   4  10       14.89        4.04     17.30 o 
   9   4  10        0.85      -21.12     16.93 o 
  10   4  10        5.41       -0.67     18.74 o 
  11   4  10        0.34       -0.24     19.24 o 
  12   4  10       33.58       14.12     20.87 o 
  -6   5  10        1.37       -3.49     31.58 o 
  -5   5  10       34.96       23.88     16.07 o 
  -4   5  10        6.04        3.69     15.04 o 
  -3   5  10       13.77        9.45     15.34 o 
  -2   5  10        0.01       -4.99     15.00 o 
  -1   5  10        0.11      -17.43     20.72 o 
   0   5  10        0.20       29.88     17.86 o 
   1   5  10        0.57       10.73     16.56 o 
   2   5  10       17.38       56.46     20.07 o 
   3   5  10        7.47      -10.18     16.65 o 
   4   5  10       23.97       21.45     18.82 o 
 -21   1  11       42.86       20.08     21.43 o 
 -20   1  11       15.34       18.50     20.90 o 
 -19   1  11       17.96        3.21     19.84 o 
 -18   1  11        9.13      -22.70     18.09 o 
 -17   1  11       42.56       47.94     19.60 o 
 -16   1  11       48.06       51.99     18.97 o 
 -15   1  11      546.75      522.19     27.47 o 
 -14   1  11      143.69      148.81     20.14 o 
 -13   1  11       41.08       32.42     16.63 o 
 -12   1  11      160.15      188.85     19.69 o 
 -11   1  11       70.17       61.32     16.20 o 
 -10   1  11     1145.24     1135.34     24.81 o 
  -9   1  11      248.34      259.79     13.97 o 
  -8   1  11      194.56      213.43     13.34 o 
  -7   1  11     1062.91     1092.86     18.07 o 
  -6   1  11      134.00      156.46      8.63 o 
  -5   1  11      220.09      229.91     15.23 o 
  -4   1  11       51.75       69.19      6.83 o 
  -3   1  11       71.43       87.88      9.47 o 
  -2   1  11      279.60      290.59     10.30 o 
  -1   1  11      716.33      646.55     12.92 o 
   0   1  11        2.99        8.91      5.18 o 
   1   1  11       63.31       73.93      6.30 o 
   2   1  11      354.17      351.16      9.79 o 
   3   1  11      909.86      936.47     20.35 o 
   4   1  11       42.00       71.76      9.74 o 
   5   1  11      433.41      469.57     16.99 o 
   6   1  11        8.14       12.45      9.89 o 
   7   1  11       47.36       37.92     10.86 o 
   8   1  11       97.13       94.95     12.41 o 
   9   1  11        1.97        3.18      9.35 o 
  10   1  11       15.34       17.88     10.08 o 
  11   1  11        0.09      -12.17     10.81 o 
  12   1  11       22.29       20.25     11.02 o 
  13   1  11      156.78      169.87     15.93 o 
  14   1  11       28.82       32.03     16.00 o 
  15   1  11      102.82       90.94     20.92 o 
  16   1  11       82.50       61.13     21.25 o 
  17   1  11       88.14       67.12     21.77 o 
  18   1  11       78.85       78.09     21.97 o 
  19   1  11        6.75        9.63     20.69 o 
 -20   2  11       68.91       47.76     28.82 o 
 -19   2  11        7.06        5.99     18.92 o 
 -18   2  11       11.80       -4.38     17.97 o 
 -17   2  11       81.29      101.01     20.37 o 
 -16   2  11       42.93       37.01     17.85 o 
 -15   2  11      121.57      111.24     19.27 o 
 -14   2  11       25.94       10.02     15.79 o 
 -13   2  11      278.14      305.09     22.71 o 
 -12   2  11     1486.13     1451.94     37.17 o 
 -11   2  11      209.64      236.06     26.60 o 
 -10   2  11      146.05      163.15     13.70 o 
  -9   2  11        7.62        4.50     10.05 o 
  -8   2  11     1574.32     1588.77     28.90 o 
  -7   2  11      434.20      423.68     17.22 o 
  -6   2  11      394.06      389.35     19.93 o 
  -5   2  11        0.53        2.78      8.38 o 
  -4   2  11      158.28      187.19     12.00 o 
  -3   2  11       89.42      112.36     15.77 o 
  -2   2  11      555.49      533.98     13.18 o 
  -1   2  11      532.79      513.15     12.94 o 
   0   2  11        0.97        0.16      8.16 o 
   1   2  11       90.56      106.39     10.97 o 
   2   2  11       52.37       60.73     10.56 o 
   3   2  11       30.99       33.02     14.56 o 
   4   2  11       17.61       32.37     10.76 o 
   5   2  11      279.73      292.07     15.44 o 
   6   2  11      163.14      179.00     14.49 o 
   7   2  11       77.83       85.48     15.30 o 
   8   2  11      324.48      355.73     18.20 o 
   9   2  11      308.57      316.90     16.55 o 
  10   2  11        1.66        9.84     10.78 o 
  11   2  11       14.93       22.50     11.33 o 
  12   2  11       11.87        1.81     11.35 o 
  13   2  11       24.50       24.32     12.39 o 
  14   2  11        3.15       -6.71     11.97 o 
  15   2  11       42.18       48.71     11.22 o 
  16   2  11        0.33       -4.53     16.62 o 
  17   2  11        7.18       -0.98     22.25 o 
  18   2  11       36.78       31.52     22.52 o 
 -18   3  11        0.59      -13.75     17.83 o 
 -17   3  11       31.48       25.64     18.89 o 
 -16   3  11        3.54       -6.13     16.30 o 
 -15   3  11       24.77       13.43     16.50 o 
 -14   3  11       17.11        7.15     15.47 o 
 -13   3  11       31.10       26.24     15.77 o 
 -12   3  11        0.05      -11.35      9.50 o 
 -11   3  11       21.41        7.33     10.12 o 
 -10   3  11        7.15       -2.88      9.61 o 
  -9   3  11       11.61       12.53     18.71 o 
  -8   3  11       36.44       47.12     10.81 o 
  -7   3  11        7.90      -10.36      9.16 o 
  -6   3  11       41.88       48.25     10.59 o 
  -5   3  11      258.47      290.34     18.47 o 
  -4   3  11      185.58      207.47     16.73 o 
  -3   3  11        1.28        0.46     11.45 o 
  -2   3  11       15.75       27.43     12.18 o 
  -1   3  11       20.16        9.65     12.65 o 
   0   3  11        3.58       -9.10     12.43 o 
   1   3  11       72.02       84.63     15.20 o 
   2   3  11       82.16       76.88     14.99 o 
   3   3  11        5.16       -0.54     13.41 o 
   4   3  11        0.73       14.38     11.05 o 
   5   3  11        3.53        1.59     11.01 o 
   6   3  11        2.29      -11.14     11.23 o 
   7   3  11       36.48       34.48     11.23 o 
   8   3  11        4.03       -3.86     10.77 o 
   9   3  11      443.51      470.63     33.70 o 
  10   3  11       11.27       12.30     12.26 o 
  11   3  11       22.47       26.10     13.11 o 
  12   3  11       18.41        2.44     12.67 o 
  13   3  11       87.30       53.20     14.45 o 
  14   3  11      143.26      135.25     16.71 o 
  15   3  11        2.83      -13.51     15.82 o 
 -13   4  11       20.74       -1.62     14.72 o 
 -12   4  11       52.17       46.38     12.72 o 
 -11   4  11        0.35       -4.82     20.98 o 
 -10   4  11        6.39       -4.14     25.24 o 
  -9   4  11       10.69       -4.85     21.54 o 
  -8   4  11      279.33      285.41     21.03 o 
  -7   4  11        0.53       -6.67     25.40 o 
  -6   4  11        3.87       -6.59     12.99 o 
  -5   4  11        4.62       -9.85     12.62 o 
  -4   4  11       95.20      109.19     16.31 o 
  -3   4  11        3.90       -1.10     14.22 o 
  -2   4  11       13.59        6.61     22.42 o 
  -1   4  11        3.25        0.41     13.22 o 
   0   4  11       32.94       30.12     15.16 o 
   1   4  11        6.12       10.74     14.68 o 
   2   4  11       14.06       12.53     14.89 o 
   3   4  11       11.69       -1.01     14.66 o 
   4   4  11       26.53       43.48     16.51 o 
   5   4  11        3.58      -19.17     12.78 o 
   6   4  11       12.33        8.30     13.65 o 
   7   4  11        0.93      -15.15     13.48 o 
   8   4  11        1.78       -3.18     16.96 o 
   9   4  11        0.14       -7.95     19.24 o 
  10   4  11       16.91        5.32     19.11 o 
  11   4  11        3.69      -27.12     18.08 o 
  -3   5  11        5.69       19.33     16.35 o 
  -2   5  11        0.85      -25.79     17.20 o 
  -1   5  11        2.56      -16.45     15.34 o 
   0   5  11        0.06      -22.62     15.08 o 
   1   5  11       29.73       14.78     21.21 o 
 -21   0  12       24.05      -17.90     29.39 o 
 -20   0  12      224.98      255.31     38.06 o 
 -19   0  12      169.84      159.65     35.05 o 
 -18   0  12      924.70      846.95     50.43 o 
 -17   0  12      624.71      617.44     43.79 o 
 -16   0  12     1269.21     1396.29     56.47 o 
 -15   0  12      405.04      427.99     38.73 o 
 -14   0  12      569.76      609.97     52.34 o 
 -13   0  12      628.50      685.91     38.19 o 
 -12   0  12      303.47      362.87     27.61 o 
 -11   0  12       21.62       25.79     10.32 o 
 -10   0  12      408.25      388.51     19.42 o 
  -9   0  12      984.04      984.03     26.73 o 
  -8   0  12      567.17      564.00     20.78 o 
  -7   0  12     1208.95     1207.66     27.28 o 
  -6   0  12      517.97      540.36     19.26 o 
  -5   0  12     1768.07     1793.65     32.52 o 
  -4   0  12     3495.35     3212.12     62.66 o 
  -3   0  12      426.02      447.09     17.23 o 
  -2   0  12      220.87      203.53     13.44 o 
  -1   0  12     1878.19     1887.57     32.28 o 
   0   0  12       98.00       97.74     10.17 o 
   1   0  12      594.23      577.84     18.42 o 
   2   0  12     4850.41     4950.60     63.41 o 
   3   0  12      825.19      856.23     21.68 o 
   4   0  12       71.35       91.62     10.71 o 
   5   0  12       59.47       61.75     10.49 o 
   6   0  12      220.69      260.06     14.92 o 
   7   0  12      836.14      839.78     60.32 o 
   8   0  12      277.35      249.45     15.60 o 
   9   0  12       69.68       52.22     24.39 o 
  10   0  12       75.08       69.70     26.46 o 
  11   0  12      697.67      672.45     43.09 o 
  12   0  12      145.72      161.06     30.08 o 
  13   0  12        1.71        3.04     25.02 o 
  14   0  12      215.48      203.90     33.06 o 
  15   0  12       54.26        7.98     27.22 o 
  16   0  12       95.64       98.42     30.99 o 
  17   0  12        0.92        2.28     27.93 o 
  18   0  12       52.87       54.99     31.07 o 
  19   0  12       28.25       68.83     32.43 o 
 -21   1  12        0.63       -6.37     21.23 o 
 -20   1  12       43.38       27.63     21.42 o 
 -19   1  12       62.47       13.87     20.36 o 
 -18   1  12        6.56      -27.01     18.01 o 
 -17   1  12       12.51       32.02     22.42 o 
 -16   1  12       10.92      -16.02     16.94 o 
 -15   1  12      159.54      139.51     20.91 o 
 -14   1  12      624.72      561.77     28.61 o 
 -13   1  12       63.11       61.80     20.52 o 
 -12   1  12      114.09      124.97     14.48 o 
 -11   1  12      374.76      404.03     18.43 o 
 -10   1  12     1390.95     1340.52     27.34 o 
  -9   1  12      919.55      939.78     22.69 o 
  -8   1  12       14.40       21.91      6.86 o 
  -7   1  12       67.69       72.24      8.04 o 
  -6   1  12      362.05      367.65     12.65 o 
  -5   1  12      530.31      535.64     13.82 o 
  -4   1  12      263.74      259.72     11.14 o 
  -3   1  12       46.63       37.40      6.68 o 
  -2   1  12        6.29       12.92      5.98 o 
  -1   1  12      356.95      348.92     11.22 o 
   0   1  12       74.69       75.80      7.54 o 
   1   1  12        2.62        2.92      5.61 o 
   2   1  12       50.02       66.07      6.40 o 
   3   1  12      129.23      152.44     11.71 o 
   4   1  12      433.68      423.03     16.94 o 
   5   1  12      124.31      131.95     12.19 o 
   6   1  12       48.35       39.79     11.11 o 
   7   1  12        3.54       -0.02     10.39 o 
   8   1  12       92.08      107.52     13.16 o 
   9   1  12      259.05      266.35     19.93 o 
  10   1  12       11.37        4.78      9.92 o 
  11   1  12      165.42      189.77     13.73 o 
  12   1  12      167.03      166.21     15.21 o 
  13   1  12       14.86       23.22      9.98 o 
  14   1  12        0.68        5.90     21.36 o 
  15   1  12        0.24       14.46     27.61 o 
  16   1  12      191.46      168.53     35.81 o 
  17   1  12        0.01       18.88     20.01 o 
  18   1  12       10.14       -3.08     19.86 o 
  19   1  12        8.58       16.41     25.15 o 
 -20   2  12        0.13        4.67     20.28 o 
 -19   2  12        2.51       -9.72     41.50 o 
 -18   2  12       57.93       26.07     19.78 o 
 -17   2  12        2.61       -7.95     17.64 o 
 -16   2  12       23.26       10.43     17.76 o 
 -15   2  12        4.42       -2.69     16.59 o 
 -14   2  12       26.60        6.34     16.37 o 
 -13   2  12       33.98       30.61     19.77 o 
 -12   2  12      228.84      212.75     16.46 o 
 -11   2  12        0.03       -3.35     11.51 o 
 -10   2  12        9.63        0.45     10.06 o 
  -9   2  12        9.89        8.88      9.93 o 
  -8   2  12      284.78      287.48     15.72 o 
  -7   2  12      423.64      435.37     17.45 o 
  -6   2  12       83.17       79.29     11.12 o 
  -5   2  12        3.58        7.89      8.93 o 
  -4   2  12       60.62       59.07     10.02 o 
  -3   2  12      158.12      191.81     11.96 o 
  -2   2  12       38.63       40.36     11.91 o 
  -1   2  12     1050.84     1006.96     21.82 o 
   0   2  12      404.94      381.38     19.59 o 
   1   2  12      281.90      319.84     15.90 o 
   2   2  12      138.07      161.16     12.76 o 
   3   2  12      110.61      135.57     12.68 o 
   4   2  12       61.64       68.85     11.83 o 
   5   2  12      225.05      254.31     15.57 o 
   6   2  12      227.57      245.75     15.97 o 
   7   2  12       14.41       15.61     11.95 o 
   8   2  12       24.49       36.31     13.00 o 
   9   2  12      290.76      321.41     16.53 o 
  10   2  12        2.55       -6.52     10.63 o 
  11   2  12        0.23        1.69     11.15 o 
  12   2  12       51.54       62.55     12.97 o 
  13   2  12       44.32       61.91     13.36 o 
  14   2  12       13.66       -5.95     12.47 o 
  15   2  12        9.70       15.63     18.25 o 
  16   2  12        3.95       10.89     11.32 o 
  17   2  12       21.60       26.33     12.39 o 
 -17   3  12       13.35       -3.52     48.97 o 
 -16   3  12       12.84       -7.06     17.62 o 
 -15   3  12       35.84       -2.24     17.12 o 
 -14   3  12       17.17        1.56     12.36 o 
 -13   3  12       74.16       71.21     18.13 o 
 -12   3  12       45.11       30.55     11.47 o 
 -11   3  12       73.54       56.50     11.77 o 
 -10   3  12       71.46       58.62     11.90 o 
  -9   3  12        3.46       -9.40      9.39 o 
  -8   3  12        6.24       -6.01     10.69 o 
  -7   3  12       79.38       81.84     11.68 o 
  -6   3  12      115.50      139.54     16.83 o 
  -5   3  12      173.30      221.73     18.73 o 
  -4   3  12        8.49        8.52     12.97 o 
  -3   3  12       93.94       98.14     15.99 o 
  -2   3  12      146.03      136.83     25.38 o 
  -1   3  12      170.52      174.91     17.54 o 
   0   3  12       61.90       82.03     15.34 o 
   1   3  12        1.65        0.15     12.56 o 
   2   3  12        4.71       11.91     12.99 o 
   3   3  12        0.66        3.56     13.26 o 
   4   3  12       29.05       32.30     15.03 o 
   5   3  12        8.03       11.57     11.26 o 
   6   3  12        8.40        5.01     11.71 o 
   7   3  12        0.89      -14.60     17.92 o 
   8   3  12      370.22      373.15     21.95 o 
   9   3  12       17.23       10.70     11.98 o 
  10   3  12        5.49       -3.89     11.84 o 
  11   3  12        4.00        6.82     12.82 o 
  12   3  12        0.11       -4.47     12.70 o 
  13   3  12       21.89       10.45     13.63 o 
  14   3  12       56.12       53.30     15.06 o 
  15   3  12        2.58        1.91     16.23 o 
 -13   4  12       18.52       17.21     23.36 o 
 -12   4  12       16.47       -2.54     18.39 o 
 -11   4  12       14.73        8.56     14.05 o 
 -10   4  12        0.19        0.13     13.40 o 
  -9   4  12       20.73       15.33     17.08 o 
  -8   4  12      170.60      166.76     18.35 o 
  -7   4  12       38.95       25.98     14.25 o 
  -6   4  12       58.44       50.74     15.36 o 
  -5   4  12       18.35        6.22     13.91 o 
  -4   4  12        0.02        8.53     24.37 o 
  -3   4  12       38.40       72.75     18.78 o 
  -2   4  12       64.00       74.41     27.73 o 
  -1   4  12        0.33      -14.98     13.67 o 
   0   4  12      155.06      168.91     19.34 o 
   1   4  12       16.22      -14.09     13.59 o 
   2   4  12        5.63      -15.54     14.51 o 
   3   4  12        1.44      -20.79     13.86 o 
   4   4  12        3.93      -21.71     14.48 o 
   5   4  12        0.01       -4.38     12.87 o 
   6   4  12       27.98       31.55     14.74 o 
   7   4  12        0.03      -14.32     13.56 o 
   8   4  12        3.00      -20.81     13.87 o 
   9   4  12       10.74       -9.16     19.79 o 
  10   4  12        0.00       -7.83     22.57 o 
 -20   1  13       27.72      -22.39     19.74 o 
 -19   1  13      253.84      268.84     27.35 o 
 -18   1  13      124.31      110.69     22.54 o 
 -17   1  13       65.18        4.78     18.98 o 
 -16   1  13        1.43      -20.87     17.30 o 
 -15   1  13        0.51        6.05     10.81 o 
 -14   1  13      534.06      493.41     20.64 o 
 -13   1  13      302.67      333.43     38.66 o 
 -12   1  13        1.05        5.42     10.19 o 
 -11   1  13       79.28       94.74     12.76 o 
 -10   1  13      269.04      318.74     16.43 o 
  -9   1  13       47.01       55.91     11.05 o 
  -8   1  13       10.06       14.29     10.40 o 
  -7   1  13       80.65       74.46      8.54 o 
  -6   1  13      590.83      613.04     15.44 o 
  -5   1  13       59.97       69.84      8.12 o 
  -4   1  13      100.97      126.39      8.94 o 
  -3   1  13      277.29      283.44     11.69 o 
  -2   1  13      315.19      310.90     11.75 o 
  -1   1  13      481.29      495.01     13.10 o 
   0   1  13      212.42      226.80     10.05 o 
   1   1  13       94.96      106.05      7.88 o 
   2   1  13       52.77       54.95      9.72 o 
   3   1  13      122.21      130.01     11.86 o 
   4   1  13      217.69      262.96     14.51 o 
   5   1  13      309.22      313.24     15.99 o 
   6   1  13        1.80       -4.83     11.32 o 
   7   1  13       64.43       70.10     12.25 o 
   8   1  13       13.83        9.96     11.43 o 
   9   1  13        7.14        2.21     18.50 o 
  10   1  13      188.04      185.92     13.51 o 
  11   1  13        0.18        0.79     11.48 o 
  12   1  13       33.53       54.14     23.19 o 
  13   1  13        3.08        3.43     18.28 o 
  14   1  13      116.95      118.61     21.97 o 
  15   1  13       29.28       37.53     20.20 o 
  16   1  13        0.69        3.79     21.23 o 
  17   1  13       57.40       59.98     21.43 o 
  18   1  13       38.47       20.42     20.82 o 
 -19   2  13       34.10       35.98     20.74 o 
 -18   2  13        5.35       -3.83     18.93 o 
 -17   2  13       22.85       26.15     19.19 o 
 -16   2  13       14.89        9.92     18.62 o 
 -15   2  13        1.54       -5.16     10.35 o 
 -14   2  13       19.19       23.61     11.41 o 
 -13   2  13      115.69      100.03     13.63 o 
 -12   2  13      331.91      331.53     17.99 o 
 -11   2  13      317.81      347.20     18.18 o 
 -10   2  13       13.64        2.94     10.06 o 
  -9   2  13       23.04       27.76     10.97 o 
  -8   2  13        0.66        2.17      9.77 o 
  -7   2  13      102.59      119.21     12.72 o 
  -6   2  13       23.25       33.49     10.37 o 
  -5   2  13       38.24       41.93     10.54 o 
  -4   2  13        9.44       10.04      9.09 o 
  -3   2  13       35.00       28.27     11.96 o 
  -2   2  13       19.23        3.85     11.16 o 
  -1   2  13      621.83      588.27     18.49 o 
   0   2  13       10.28       16.19      9.71 o 
   1   2  13        1.94        4.98      9.53 o 
   2   2  13       48.69       38.42     12.41 o 
   3   2  13      202.60      221.27     14.58 o 
   4   2  13      312.11      357.86     18.56 o 
   5   2  13        1.20       -1.26     10.95 o 
   6   2  13        0.72        9.90     11.64 o 
   7   2  13       35.20       36.47     12.60 o 
   8   2  13       78.31       89.45     14.02 o 
   9   2  13      457.60      508.74     19.43 o 
  10   2  13        0.01      -11.98     10.40 o 
  11   2  13      188.71      171.45     14.92 o 
  12   2  13       64.15       76.07     13.57 o 
  13   2  13      102.04       90.97     14.33 o 
  14   2  13        3.53       -2.61     13.91 o 
  15   2  13       77.96       68.94     12.39 o 
  16   2  13        0.18       10.10     20.09 o 
 -16   3  13        9.01        7.83     11.22 o 
 -15   3  13      136.16      117.37     30.30 o 
 -14   3  13        0.07      -15.75     10.50 o 
 -13   3  13        6.75        0.00     13.62 o 
 -12   3  13       27.65       -0.90     11.87 o 
 -11   3  13       96.91       92.13     13.79 o 
 -10   3  13       62.89       69.95     12.56 o 
  -9   3  13       31.40       36.82     11.73 o 
  -8   3  13      188.96      185.73     19.02 o 
  -7   3  13       54.42       68.26     15.34 o 
  -6   3  13      971.12      989.87     44.17 o 
  -5   3  13      284.09      308.12     21.27 o 
  -4   3  13        3.52        9.78     13.23 o 
  -3   3  13      513.81      576.01     25.50 o 
  -2   3  13       20.65        3.89     14.08 o 
  -1   3  13        3.83       -4.54     12.58 o 
   0   3  13      104.84       89.84     15.46 o 
   1   3  13       97.32      107.02     16.73 o 
   2   3  13      364.29      381.20     22.22 o 
   3   3  13      108.68      103.03     16.58 o 
   4   3  13        1.46       -7.98     13.49 o 
   5   3  13        8.55        5.61     14.81 o 
   6   3  13      200.53      203.17     16.47 o 
   7   3  13        3.77        1.07     12.57 o 
   8   3  13       16.36        0.19     11.30 o 
   9   3  13        1.42      -23.37     15.58 o 
  10   3  13        9.69        2.98     12.25 o 
  11   3  13      104.49      116.44     15.11 o 
  12   3  13       48.08       47.15     14.14 o 
  13   3  13        5.34      -19.24     13.32 o 
  14   3  13        4.92       -7.95     13.57 o 
 -12   4  13        0.91       11.32     26.60 o 
 -11   4  13        0.02       -5.24     25.50 o 
 -10   4  13        2.12       -5.86     24.63 o 
  -9   4  13        5.36       -1.60     20.58 o 
  -8   4  13      103.23      117.56     17.43 o 
  -7   4  13       11.58       -9.28     18.71 o 
  -6   4  13        2.35        8.79     14.18 o 
  -5   4  13       11.45       12.85     17.69 o 
  -4   4  13       19.32       27.38     25.53 o 
  -3   4  13       44.77       53.85     16.72 o 
  -2   4  13        3.44        3.34     14.73 o 
  -1   4  13       16.51       50.30     16.25 o 
   0   4  13        0.03        1.22     14.49 o 
   1   4  13        0.37      -12.04     14.48 o 
   2   4  13        6.83      -16.93     14.52 o 
   3   4  13        0.12      -29.21     19.47 o 
   4   4  13       15.14       -4.76     15.45 o 
   5   4  13        6.65       -5.11     15.92 o 
   6   4  13        3.63       -8.36     13.95 o 
   7   4  13       28.09        6.72     14.83 o 
   8   4  13       13.26        4.29     15.21 o 
   9   4  13        7.90       -7.52     18.13 o 
 -20   0  14       37.12       25.23     31.01 o 
 -19   0  14       12.30       -4.71     29.05 o 
 -18   0  14       19.73      -26.88     27.74 o 
 -17   0  14      266.43      259.25     37.28 o 
 -16   0  14      681.23      588.03     43.32 o 
 -15   0  14      191.52      177.01     32.33 o 
 -14   0  14      179.25      199.53     17.69 o 
 -13   0  14      154.98      160.17     16.51 o 
 -12   0  14      213.34      228.19     18.05 o 
 -11   0  14        0.01      -12.32     15.97 o 
 -10   0  14      162.19      162.58     15.49 o 
  -9   0  14        6.63       21.07     10.45 o 
  -8   0  14       77.39       89.08     12.80 o 
  -7   0  14       46.89       56.74     11.34 o 
  -6   0  14      115.00      124.00     12.93 o 
  -5   0  14       32.44       27.59      9.87 o 
  -4   0  14      428.76      423.79     19.01 o 
  -3   0  14     2363.98     2237.31     38.36 o 
  -2   0  14        1.53        5.41      9.36 o 
  -1   0  14      747.68      699.73     21.50 o 
   0   0  14      735.77      675.17     21.59 o 
   1   0  14      731.27      739.85     22.41 o 
   2   0  14        2.61        1.95      9.73 o 
   3   0  14      206.16      214.34     15.89 o 
   4   0  14       24.92       18.59     12.30 o 
   5   0  14       66.16       68.50     11.89 o 
   6   0  14     1121.88     1143.70     48.77 o 
   7   0  14      408.67      392.20     37.31 o 
   8   0  14      183.89      202.25     29.82 o 
   9   0  14        5.42        9.66     23.90 o 
  10   0  14       43.52       39.65     24.84 o 
  11   0  14      150.94      131.01     28.92 o 
  12   0  14      106.69       99.78     28.95 o 
  13   0  14       15.52       -3.82     25.34 o 
  14   0  14      107.21      115.43     31.51 o 
  15   0  14       38.62       57.40     30.05 o 
  16   0  14        5.46      -10.39     27.69 o 
  17   0  14       66.66       65.43     31.80 o 
  18   0  14      301.31      262.00     39.66 o 
 -20   1  14       96.68      137.45     24.51 o 
 -19   1  14       13.28      -10.83     20.16 o 
 -18   1  14       43.61       57.95     14.00 o 
 -17   1  14       11.37        5.03     17.95 o 
 -16   1  14      278.72      293.03     20.92 o 
 -15   1  14       53.08       36.87     12.31 o 
 -14   1  14       54.03       67.54     12.65 o 
 -13   1  14      256.47      256.51     16.58 o 
 -12   1  14        1.99       -8.37     10.04 o 
 -11   1  14      481.30      442.51     23.71 o 
 -10   1  14       60.27       81.19     12.46 o 
  -9   1  14      278.24      278.24     16.26 o 
  -8   1  14      497.19      483.96     19.14 o 
  -7   1  14        4.86       -3.30      7.15 o 
  -6   1  14      311.10      326.81     16.84 o 
  -5   1  14       70.59       95.28      9.01 o 
  -4   1  14      263.33      282.27     11.68 o 
  -3   1  14       56.83       49.22      7.97 o 
  -2   1  14      187.33      202.42     10.28 o 
  -1   1  14       74.45       83.73      8.27 o 
   0   1  14       35.11       40.85      9.73 o 
   1   1  14     1931.97     1947.79     31.10 o 
   2   1  14      127.65      141.17     12.17 o 
   3   1  14       17.57       17.61      9.96 o 
   4   1  14      102.51      133.08     12.71 o 
   5   1  14      698.09      701.98     21.34 o 
   6   1  14      403.32      388.80     18.38 o 
   7   1  14      283.04      291.90     16.72 o 
   8   1  14       72.24       80.56     13.18 o 
   9   1  14      148.14      141.90     14.33 o 
  10   1  14       70.19       79.30     13.34 o 
  11   1  14       63.82       67.25     19.34 o 
  12   1  14      309.39      311.37     25.55 o 
  13   1  14        4.06      -16.38     17.90 o 
  14   1  14       24.89       26.75     19.84 o 
  15   1  14        7.25       49.30     20.81 o 
  16   1  14        6.83      -13.07     19.25 o 
  17   1  14        6.72       17.22     20.69 o 
 -18   2  14        3.90        8.79     11.92 o 
 -17   2  14       18.05        4.25     11.94 o 
 -16   2  14        0.38       -3.80     11.22 o 
 -15   2  14       15.27        4.39     11.25 o 
 -14   2  14        8.36       17.05     11.94 o 
 -13   2  14        0.02        4.19     10.75 o 
 -12   2  14      195.65      186.39     15.49 o 
 -11   2  14      134.54      136.30     14.39 o 
 -10   2  14       47.00       43.77     11.87 o 
  -9   2  14       34.64       33.43     11.77 o 
  -8   2  14      853.50      805.68     30.14 o 
  -7   2  14      233.51      283.22     16.11 o 
  -6   2  14       14.45       14.69     10.25 o 
  -5   2  14       79.22      105.13     11.85 o 
  -4   2  14       19.09       33.98     12.81 o 
  -3   2  14       55.91       52.54     13.06 o 
  -2   2  14        6.77       10.08     11.56 o 
  -1   2  14       47.80       65.52     13.41 o 
   0   2  14       66.60       59.86     16.80 o 
   1   2  14        0.84        2.08      9.91 o 
   2   2  14       21.97       21.14     10.93 o 
   3   2  14        1.13      -12.64     10.45 o 
   4   2  14       19.34       20.69     11.47 o 
   5   2  14       34.08       34.33     12.25 o 
   6   2  14       53.13       59.87     14.75 o 
   7   2  14        8.56       11.16     11.93 o 
   8   2  14      219.42      221.16     16.65 o 
   9   2  14        5.33       13.82     12.55 o 
  10   2  14      204.12      188.34     15.10 o 
  11   2  14       12.40        8.52     11.62 o 
  12   2  14        4.19      -16.32     10.88 o 
  13   2  14        3.26       -5.06     12.20 o 
  14   2  14       73.75       80.48     15.91 o 
  15   2  14        8.85       17.54     19.82 o 
  16   2  14        0.45      -25.13     19.04 o 
 -16   3  14       19.09       19.12     19.66 o 
 -15   3  14        2.23        4.42     13.74 o 
 -14   3  14        2.45        0.40     11.36 o 
 -13   3  14       42.58       34.26     12.61 o 
 -12   3  14        0.89       -7.42     11.22 o 
 -11   3  14       48.29       41.04     12.81 o 
 -10   3  14        0.07       -9.53     12.17 o 
  -9   3  14        0.02        3.02     13.86 o 
  -8   3  14       10.24        7.16     13.27 o 
  -7   3  14       48.57       52.23     17.73 o 
  -6   3  14        0.06        0.04     12.94 o 
  -5   3  14        2.38       11.46     19.72 o 
  -4   3  14        6.61       -1.40     12.62 o 
  -3   3  14        2.19      -12.37     12.27 o 
  -2   3  14        1.04       10.78     20.62 o 
  -1   3  14       63.25       61.07     15.01 o 
   0   3  14        0.58      -14.77     12.49 o 
   1   3  14        2.30       -5.97     12.90 o 
   2   3  14      259.09      268.42     20.69 o 
   3   3  14       30.73       32.00     15.37 o 
   4   3  14        4.96        4.58     22.53 o 
   5   3  14        5.55      -19.73     14.20 o 
   6   3  14        1.07      -28.85     24.63 o 
   7   3  14        8.24      -11.03     21.13 o 
   8   3  14      112.12      129.51     14.48 o 
   9   3  14        2.01       -0.36     11.97 o 
  10   3  14       43.22       50.83     13.58 o 
  11   3  14        2.70      -13.73     12.14 o 
  12   3  14       42.43       31.13     13.98 o 
  13   3  14       18.06       15.62     14.26 o 
 -11   4  14       19.27        7.74     15.55 o 
 -10   4  14       18.35       12.79     15.54 o 
  -9   4  14        5.07        4.69     13.97 o 
  -8   4  14        0.08        2.37     14.45 o 
  -7   4  14       45.77       43.95     18.71 o 
  -6   4  14       53.12       59.09     17.38 o 
  -5   4  14        8.51       -5.90     13.69 o 
  -4   4  14       18.76       -1.57     15.09 o 
  -3   4  14      113.52      108.91     30.64 o 
  -2   4  14        0.77        9.58     15.55 o 
  -1   4  14      131.86      153.34     23.18 o 
   0   4  14        3.88       -3.13     14.79 o 
   1   4  14       83.82       51.22     17.03 o 
   2   4  14       32.66       15.08     19.25 o 
   3   4  14        7.00        2.78     17.89 o 
   4   4  14        3.64        0.82     16.11 o 
   5   4  14        6.40      -12.08     16.95 o 
   6   4  14       12.02       33.47     15.02 o 
   7   4  14        1.28      -21.13     15.90 o 
   8   4  14        1.19      -11.63     16.03 o 
 -19   1  15       13.56       -3.58     19.84 o 
 -18   1  15        5.18       -2.50     11.65 o 
 -17   1  15       12.35       12.20     11.90 o 
 -16   1  15        1.51      -15.70     13.03 o 
 -15   1  15       15.15       15.50     12.24 o 
 -14   1  15       75.36       65.14     13.39 o 
 -13   1  15       64.99       46.43     12.67 o 
 -12   1  15       26.30       23.87     11.34 o 
 -11   1  15      151.83      148.51     14.56 o 
 -10   1  15       94.70      109.98     13.47 o 
  -9   1  15      311.08      320.62     17.10 o 
  -8   1  15      188.85      207.02     14.65 o 
  -7   1  15       48.85       31.88     10.39 o 
  -6   1  15      215.24      232.36     11.81 o 
  -5   1  15      231.12      242.13     11.85 o 
  -4   1  15        1.75       -4.38      7.05 o 
  -3   1  15      407.11      422.16     14.04 o 
  -2   1  15      413.28      417.60     14.17 o 
  -1   1  15       92.58      127.22     11.75 o 
   0   1  15      277.35      271.73     14.32 o 
   1   1  15        3.65       -2.85      9.22 o 
   2   1  15       60.93       74.69     16.86 o 
   3   1  15     1023.19     1051.78     24.36 o 
   4   1  15      286.34      297.19     16.01 o 
   5   1  15       22.43       16.36     11.08 o 
   6   1  15      159.13      192.49     14.83 o 
   7   1  15      256.32      265.53     16.70 o 
   8   1  15      166.04      174.80     15.17 o 
   9   1  15      211.00      213.78     15.71 o 
  10   1  15       75.82       97.25     19.88 o 
  11   1  15        4.36        8.07     17.88 o 
  12   1  15      155.20      107.10     34.08 o 
  13   1  15       27.31       14.10     23.53 o 
  14   1  15        2.29       -7.51     18.92 o 
  15   1  15       33.58       34.71     20.75 o 
  16   1  15        6.63       17.91     20.25 o 
 -18   2  15       10.75       -9.27     17.53 o 
 -17   2  15       85.83       81.89     15.10 o 
 -16   2  15       75.40       53.47     21.91 o 
 -15   2  15      142.69      133.57     16.26 o 
 -14   2  15       28.63       22.24     12.76 o 
 -13   2  15       63.20       72.07     13.74 o 
 -12   2  15        1.12        3.24     11.09 o 
 -11   2  15       68.52       75.76     14.16 o 
 -10   2  15      125.62      115.72     14.25 o 
  -9   2  15        4.50        8.52     10.61 o 
  -8   2  15     1095.26     1108.44     36.65 o 
  -7   2  15      121.77      143.78     13.90 o 
  -6   2  15        6.08        1.10     12.47 o 
  -5   2  15      302.54      334.34     21.65 o 
  -4   2  15      354.00      353.58     21.79 o 
  -3   2  15        0.03       -7.13     11.34 o 
  -2   2  15       47.87       31.90     12.94 o 
  -1   2  15      690.74      741.42     26.89 o 
   0   2  15       36.53       37.16     21.23 o 
   1   2  15       24.23       19.99     10.93 o 
   2   2  15      130.45      125.40     13.52 o 
   3   2  15       74.47       59.87     11.92 o 
   4   2  15      489.93      499.84     20.59 o 
   5   2  15        4.95       12.67     11.36 o 
   6   2  15       22.88       32.26     12.43 o 
   7   2  15      273.90      293.55     17.73 o 
   8   2  15       36.53       32.78     12.99 o 
   9   2  15       61.60       74.57     14.35 o 
  10   2  15        9.93       10.89     12.12 o 
  11   2  15        1.38        0.39     11.41 o 
  12   2  15       48.87       35.93     12.82 o 
  13   2  15      192.75      197.33     18.65 o 
  14   2  15       12.24        9.24     19.60 o 
  15   2  15       11.12       -4.34     19.85 o 
 -15   3  15        0.00      -19.98     17.05 o 
 -14   3  15       49.83       40.19     13.80 o 
 -13   3  15        5.15       11.03     14.08 o 
 -12   3  15       25.94       15.25     14.26 o 
 -11   3  15       18.17        2.97     13.78 o 
 -10   3  15       58.00       62.45     23.31 o 
  -9   3  15      190.26      189.49     20.32 o 
  -8   3  15        0.16        1.58     14.63 o 
  -7   3  15        1.71       10.57     16.17 o 
  -6   3  15       91.36       98.36     17.30 o 
  -5   3  15        9.64        1.95     13.66 o 
  -4   3  15       46.34       53.29     34.78 o 
  -3   3  15       56.02       58.62     15.69 o 
  -2   3  15       52.58       45.90     15.24 o 
  -1   3  15       13.69       -5.87     15.35 o 
   0   3  15       20.44       32.95     14.61 o 
   1   3  15       28.85       18.41     14.36 o 
   2   3  15      146.03      148.55     25.98 o 
   3   3  15        9.95      -20.01     13.34 o 
   4   3  15       49.37       38.06     16.05 o 
   5   3  15       44.78       63.27     17.35 o 
   6   3  15       16.36        8.13     25.71 o 
   7   3  15        0.37       -9.83     13.15 o 
   8   3  15        0.44       -9.89     13.97 o 
   9   3  15       32.47       15.58     12.53 o 
  10   3  15        0.63       -9.92     11.80 o 
  11   3  15        8.70       13.38     13.23 o 
  12   3  15       36.93       16.79     13.70 o 
  -9   4  15        0.81       -4.71     17.46 o 
  -8   4  15       11.73        0.44     28.70 o 
  -7   4  15        4.44        4.95     14.78 o 
  -6   4  15        6.65        2.21     14.84 o 
  -5   4  15       12.50       11.72     15.70 o 
  -4   4  15       55.39       53.20     16.84 o 
  -3   4  15       11.12       -6.49     15.05 o 
  -2   4  15        6.67      -10.80     17.78 o 
  -1   4  15       20.24       29.57     16.41 o 
   0   4  15        0.33        1.10     15.53 o 
   1   4  15        5.25      -26.81     17.88 o 
   2   4  15        0.53      -11.28     15.50 o 
   3   4  15        6.24      -11.76     15.79 o 
   4   4  15        0.40      -12.49     18.88 o 
   5   4  15       22.01        1.87     19.07 o 
   6   4  15        0.37      -16.96     22.32 o 
 -19   0  16        5.97      -12.07     29.44 o 
 -18   0  16        2.66      -25.54     28.19 o 
 -17   0  16       24.34        3.90     28.84 o 
 -16   0  16       44.75        5.73     27.87 o 
 -15   0  16       11.64        7.83     26.09 o 
 -14   0  16      406.64      409.65     38.36 o 
 -13   0  16       56.82       43.87     13.68 o 
 -12   0  16       90.28       60.84     29.34 o 
 -11   0  16      153.31      171.45     16.88 o 
 -10   0  16        9.65       19.02     11.76 o 
  -9   0  16     1011.87      973.41     28.81 o 
  -8   0  16        0.08      -13.24     10.23 o 
  -7   0  16       31.13       41.26     11.81 o 
  -6   0  16     1532.49     1388.21     32.53 o 
  -5   0  16      181.12      183.22     15.51 o 
  -4   0  16      236.70      253.91     16.60 o 
  -3   0  16      124.40      172.52     14.86 o 
  -2   0  16       90.04      111.59     20.44 o 
  -1   0  16     1443.00     1321.65     30.34 o 
   0   0  16        0.45        5.57     10.52 o 
   1   0  16     1374.82     1314.77     29.98 o 
   2   0  16      511.30      509.92     21.41 o 
   3   0  16     3146.81     2936.32     75.68 o 
   4   0  16       20.66       41.17     22.25 o 
   5   0  16        1.10        4.76     22.12 o 
   6   0  16     1092.91     1052.30     49.37 o 
   7   0  16     1516.88     1530.86     57.70 o 
   8   0  16       20.56       18.40     24.65 o 
   9   0  16        1.27        6.31     24.10 o 
  10   0  16       58.29       53.71     27.04 o 
  11   0  16       63.81       65.09     28.11 o 
  12   0  16      104.72      126.27     31.12 o 
  13   0  16       24.29      -17.64     26.04 o 
  14   0  16       10.34       19.05     27.98 o 
  15   0  16      122.79      121.32     33.69 o 
  16   0  16       49.38       33.06     30.26 o 
 -19   1  16        6.01      -15.41     17.84 o 
 -18   1  16        5.79       -8.20     12.34 o 
 -17   1  16       19.68       18.04     12.51 o 
 -16   1  16        0.47        7.15     11.94 o 
 -15   1  16       25.83       23.88     12.50 o 
 -14   1  16      189.02      166.08     20.22 o 
 -13   1  16      153.31      171.33     16.08 o 
 -12   1  16        3.65        9.18     11.16 o 
 -11   1  16       89.64       74.85     12.79 o 
 -10   1  16      264.34      262.73     16.78 o 
  -9   1  16      104.03      121.42     13.46 o 
  -8   1  16      139.18      156.63     14.13 o 
  -7   1  16      368.87      346.88     16.94 o 
  -6   1  16      315.66      333.29     16.59 o 
  -5   1  16      944.03      894.11     19.14 o 
  -4   1  16        6.06        4.80      7.85 o 
  -3   1  16      372.15      365.29     14.07 o 
  -2   1  16       29.40       24.54     10.00 o 
  -1   1  16     1067.52     1113.78     24.64 o 
   0   1  16        0.42       -6.13      9.23 o 
   1   1  16       94.70      118.88     13.28 o 
   2   1  16       11.50        8.27     10.28 o 
   3   1  16       16.25       11.71     10.87 o 
   4   1  16      221.69      220.09     15.01 o 
   5   1  16        2.09       -2.35     11.27 o 
   6   1  16        1.75       -3.27     10.98 o 
   7   1  16        3.49       -0.73     10.80 o 
   8   1  16       97.96       76.02     18.73 o 
   9   1  16       43.07       56.42     18.74 o 
  10   1  16      324.01      279.91     24.59 o 
  11   1  16        0.81      -13.50     17.70 o 
  12   1  16        3.36       -3.97     18.52 o 
  13   1  16       22.00       26.27     19.76 o 
  14   1  16        0.14      -19.76     25.62 o 
  15   1  16        7.37       24.80     20.28 o 
 -17   2  16        2.22      -16.71     19.38 o 
 -16   2  16        9.24       -1.28     12.74 o 
 -15   2  16        4.41       -8.98     14.90 o 
 -14   2  16        1.09       -5.12     11.28 o 
 -13   2  16      173.31      163.65     16.79 o 
 -12   2  16        1.15      -11.12     11.46 o 
 -11   2  16        0.83      -11.53     10.70 o 
 -10   2  16       28.54       36.88     12.11 o 
  -9   2  16       29.63       15.06     11.41 o 
  -8   2  16      126.15      140.48     14.22 o 
  -7   2  16       39.80       57.06     14.66 o 
  -6   2  16        0.10        2.32     12.15 o 
  -5   2  16      264.43      253.89     19.88 o 
  -4   2  16       13.11       26.70     13.29 o 
  -3   2  16       53.30       46.49     13.64 o 
  -2   2  16      170.68      161.76     17.04 o 
  -1   2  16      186.13      183.52     22.54 o 
   0   2  16       30.15       30.51     13.23 o 
   1   2  16        6.01       -1.22     10.17 o 
   2   2  16       61.35       19.83     11.24 o 
   3   2  16       26.93       36.88     11.79 o 
   4   2  16        3.24       -1.24     11.01 o 
   5   2  16      129.33      130.32     14.48 o 
   6   2  16       15.18       15.69     12.12 o 
   7   2  16       63.41       60.99     21.93 o 
   8   2  16       81.46       78.74     14.41 o 
   9   2  16      178.27      156.33     16.39 o 
  10   2  16        0.04        9.16     12.76 o 
  11   2  16       48.85       53.31     18.22 o 
  12   2  16       40.56       36.40     14.79 o 
  13   2  16        0.09        3.48     22.08 o 
  14   2  16       10.78        9.90     20.21 o 
 -14   3  16        4.00       -9.49     13.68 o 
 -13   3  16        1.71       10.63     14.94 o 
 -12   3  16       10.25       11.46     27.02 o 
 -11   3  16        4.03      -17.17     13.35 o 
 -10   3  16       12.09       15.95     14.14 o 
  -9   3  16      132.42      137.26     19.19 o 
  -8   3  16       30.30       27.35     15.40 o 
  -7   3  16       16.71      -11.41     13.45 o 
  -6   3  16       24.86       19.05     14.65 o 
  -5   3  16        5.02        3.52     13.60 o 
  -4   3  16       57.31       82.54     16.77 o 
  -3   3  16        1.59       -9.01     13.13 o 
  -2   3  16       97.97      117.04     21.95 o 
  -1   3  16        2.23        8.17     19.05 o 
   0   3  16       79.02       59.51     15.93 o 
   1   3  16       95.20       82.50     19.45 o 
   2   3  16       11.30       17.49     15.01 o 
   3   3  16       36.27       45.34     16.20 o 
   4   3  16       31.66        9.29     15.74 o 
   5   3  16       44.39       26.99     16.42 o 
   6   3  16        4.02      -22.86     15.24 o 
   7   3  16       33.48       33.28     18.11 o 
   8   3  16       20.09        6.54     13.71 o 
   9   3  16       12.57       15.98     12.57 o 
  10   3  16        3.37        7.20     12.60 o 
  11   3  16        4.33       -9.57     12.82 o 
  -7   4  16       29.43       18.44     16.15 o 
  -6   4  16        6.91        0.88     15.28 o 
  -5   4  16        2.93        8.26     15.52 o 
  -4   4  16        5.40        2.90     15.15 o 
  -3   4  16       59.02       34.33     18.99 o 
  -2   4  16        1.24        6.24     16.07 o 
  -1   4  16       24.03       28.38     16.79 o 
   0   4  16       70.42       95.42     19.10 o 
   1   4  16       22.72      -12.94     15.40 o 
   2   4  16        0.01       -7.29     23.36 o 
   3   4  16        0.78      -21.22     32.44 o 
   4   4  16        6.03      -16.91     28.83 o 
 -18   1  17       38.69       24.49     14.22 o 
 -17   1  17        5.44       -6.59     12.16 o 
 -16   1  17       79.81       49.87     14.28 o 
 -15   1  17        0.20       -2.27     11.39 o 
 -14   1  17       10.66      -13.93     20.60 o 
 -13   1  17        0.57      -15.11     11.04 o 
 -12   1  17        6.77        9.45     11.62 o 
 -11   1  17      271.15      269.47     17.66 o 
 -10   1  17        0.67        6.10     10.49 o 
  -9   1  17       84.10       73.21     12.47 o 
  -8   1  17      329.82      344.59     17.31 o 
  -7   1  17       29.78       31.03     10.42 o 
  -6   1  17      142.02      159.52     15.34 o 
  -5   1  17       60.28       59.63     10.47 o 
  -4   1  17      909.64      849.20     22.70 o 
  -3   1  17      152.15      168.12     14.03 o 
  -2   1  17       46.64       38.15     10.74 o 
  -1   1  17      226.50      253.81     15.10 o 
   0   1  17      337.87      324.11     16.52 o 
   1   1  17      237.35      241.60     15.06 o 
   2   1  17       30.64       24.43     10.71 o 
   3   1  17      102.16       94.65     12.75 o 
   4   1  17        0.49       -3.30     10.35 o 
   5   1  17        9.58       20.71     11.16 o 
   6   1  17       85.99       87.18     13.18 o 
   7   1  17       33.70        2.96     16.15 o 
   8   1  17      184.71      231.21     27.58 o 
   9   1  17       77.92       59.34     18.98 o 
  10   1  17      138.63      145.15     22.31 o 
  11   1  17        7.93      -14.45     18.11 o 
  12   1  17       51.62       29.08     21.15 o 
  13   1  17        0.00      -12.88     19.15 o 
  14   1  17       34.06       48.42     20.96 o 
 -16   2  17       15.61        6.35     13.02 o 
 -15   2  17        0.11      -19.26     20.32 o 
 -14   2  17       82.56       81.74     15.16 o 
 -13   2  17        2.67      -10.41     11.95 o 
 -12   2  17       72.99       62.14     14.02 o 
 -11   2  17      102.84       99.33     14.80 o 
 -10   2  17       20.74        9.09     15.49 o 
  -9   2  17        5.59       12.21     13.54 o 
  -8   2  17       13.85        2.26     13.56 o 
  -7   2  17      534.35      547.01     26.95 o 
  -6   2  17       51.27       43.93     14.20 o 
  -5   2  17        9.92       28.02     13.60 o 
  -4   2  17       46.54       68.82     39.69 o 
  -3   2  17      199.21      216.91     24.45 o 
  -2   2  17      816.21      821.51     38.44 o 
  -1   2  17      123.14      140.52     34.45 o 
   0   2  17      107.95      117.70     16.19 o 
   1   2  17      202.26      234.32     36.16 o 
   2   2  17        1.08       -6.91     10.45 o 
   3   2  17       46.02       56.25     12.24 o 
   4   2  17       63.68       64.49     12.90 o 
   5   2  17        0.06       -2.41     11.71 o 
   6   2  17        0.44      -12.87     11.81 o 
   7   2  17       30.00       27.86     13.25 o 
   8   2  17        3.91       -2.95     12.41 o 
   9   2  17        7.59        3.87     13.18 o 
  10   2  17       29.78       37.87     12.26 o 
  11   2  17        9.27        9.56     18.76 o 
  12   2  17       46.67       31.71     19.93 o 
  13   2  17        4.27       -9.15     19.40 o 
 -13   3  17        2.10        0.08     14.65 o 
 -12   3  17        3.75        3.65     14.61 o 
 -11   3  17      114.05      138.64     20.46 o 
 -10   3  17       14.18       17.32     25.26 o 
  -9   3  17       98.37       63.87     19.62 o 
  -8   3  17       19.08       13.24     15.97 o 
  -7   3  17      135.70      151.52     20.04 o 
  -6   3  17      307.79      293.65     23.59 o 
  -5   3  17      127.05      140.69     19.13 o 
  -4   3  17       40.31       38.25     16.08 o 
  -3   3  17       55.99       69.43     16.90 o 
  -2   3  17       18.49       11.11     14.19 o 
  -1   3  17       30.50       22.08     14.72 o 
   0   3  17       16.70       29.16     15.10 o 
   1   3  17       23.63       20.28     26.23 o 
   2   3  17       63.33       30.48     15.89 o 
   3   3  17        7.78       16.10     15.30 o 
   4   3  17       10.67       -6.17     15.49 o 
   5   3  17        4.22       12.68     16.08 o 
   6   3  17      100.90       65.89     18.60 o 
   7   3  17        5.97       -9.66     31.50 o 
   8   3  17        5.57      -23.14     17.12 o 
   9   3  17        0.07        0.16     13.55 o 
  -4   4  17        6.35        3.22     15.65 o 
  -3   4  17       20.52       18.78     16.82 o 
  -2   4  17        9.06        1.66     16.10 o 
  -1   4  17        0.01       -6.95     16.05 o 
   0   4  17       47.21       58.09     18.60 o 
   1   4  17        0.88        5.96     16.90 o 
 -17   0  18       33.37      -33.68     28.53 o 
 -16   0  18        0.35        4.97     28.89 o 
 -15   0  18       22.61        3.59     27.09 o 
 -14   0  18      157.17      165.46     33.30 o 
 -13   0  18        1.08      -35.91     24.39 o 
 -12   0  18      241.71      291.26     33.56 o 
 -11   0  18        4.64        2.18     12.06 o 
 -10   0  18      192.32      222.32     18.39 o 
  -9   0  18      462.78      396.25     21.91 o 
  -8   0  18      524.76      457.67     22.53 o 
  -7   0  18        7.43        9.57     11.15 o 
  -6   0  18       62.37       97.30     14.42 o 
  -5   0  18     2547.22     2274.73     43.34 o 
  -4   0  18        7.22       -2.42     10.75 o 
  -3   0  18        4.37        0.65     10.44 o 
  -2   0  18        0.07      -11.79     10.21 o 
  -1   0  18       44.14       53.17     23.40 o 
   0   0  18        2.71        5.55     18.48 o 
   1   0  18      428.34      457.94     34.51 o 
   2   0  18      634.38      583.65     37.66 o 
   3   0  18      222.45      247.05     29.79 o 
   4   0  18        5.36      -13.58     19.66 o 
   5   0  18        3.39       -5.68     21.49 o 
   6   0  18       33.35       18.50     22.98 o 
   7   0  18       20.52       46.12     24.79 o 
   8   0  18        0.24       11.57     24.94 o 
   9   0  18        1.89      -19.71     24.31 o 
  10   0  18        5.94       21.25     26.49 o 
  11   0  18      115.67      105.46     30.60 o 
  12   0  18        1.61      -22.59     26.38 o 
  13   0  18        0.17       13.06     27.38 o 
  14   0  18       45.00       41.28     30.02 o 
 -17   1  18       75.59       78.54     15.60 o 
 -16   1  18       52.73       25.32     14.37 o 
 -15   1  18        0.04      -17.50     11.67 o 
 -14   1  18       74.06       81.17     15.00 o 
 -13   1  18        9.46       10.96     17.38 o 
 -12   1  18        0.31       -8.13     13.98 o 
 -11   1  18      158.49      169.97     15.71 o 
 -10   1  18        7.29        7.63     11.05 o 
  -9   1  18       25.60       14.26     10.86 o 
  -8   1  18        0.18       -5.79      9.75 o 
  -7   1  18       20.84       18.35     10.03 o 
  -6   1  18       64.16       50.86     11.02 o 
  -5   1  18       81.05      114.14     15.21 o 
  -4   1  18      315.71      316.48     16.38 o 
  -3   1  18      294.46      281.84     28.63 o 
  -2   1  18       75.79       54.00     11.39 o 
  -1   1  18       14.31        8.38      9.81 o 
   0   1  18        0.05       -6.89      9.75 o 
   1   1  18     1478.30     1399.41     33.83 o 
   2   1  18       91.26       91.14     13.04 o 
   3   1  18       61.65       60.37     19.37 o 
   4   1  18      305.99      287.61     17.21 o 
   5   1  18      128.64       97.56     18.42 o 
   6   1  18       57.13       63.84     18.19 o 
   7   1  18       16.97       14.08     17.08 o 
   8   1  18       29.74       36.75     28.31 o 
   9   1  18       21.08       35.64     18.84 o 
  10   1  18        2.49       -7.81     17.88 o 
  11   1  18       32.76       36.71     19.69 o 
  12   1  18        2.66      -11.25     18.63 o 
  13   1  18       13.86       -5.08     35.62 o 
 -15   2  18        9.91       -1.29     18.86 o 
 -14   2  18        5.19       -5.30     15.55 o 
 -13   2  18        3.28      -16.79     12.49 o 
 -12   2  18      186.02      161.95     17.25 o 
 -11   2  18        4.27       -4.43     13.76 o 
 -10   2  18        8.57       21.43     17.04 o 
  -9   2  18      135.03      141.65     19.51 o 
  -8   2  18      187.70      219.46     20.91 o 
  -7   2  18      242.36      245.50     21.44 o 
  -6   2  18      118.58      107.84     17.72 o 
  -5   2  18       71.93       82.79     16.43 o 
  -4   2  18       60.44       43.63     14.45 o 
  -3   2  18      270.51      260.51     20.65 o 
  -2   2  18       15.81        7.30     12.61 o 
  -1   2  18       84.27       73.67     15.51 o 
   0   2  18        7.53        1.16     12.76 o 
   1   2  18        4.02      -14.08     12.28 o 
   2   2  18        1.76      -11.21     11.97 o 
   3   2  18        0.66       -2.37     11.32 o 
   4   2  18       60.13       58.58     13.09 o 
   5   2  18       51.49       57.34     13.58 o 
   6   2  18       51.09       47.88     13.25 o 
   7   2  18        3.85      -10.02     14.75 o 
   8   2  18       24.28        5.03     12.93 o 
   9   2  18       23.49       12.46     13.61 o 
  10   2  18       34.02        9.56     21.66 o 
  11   2  18       24.90      -12.82     40.55 o 
 -11   3  18        0.34       11.98     15.87 o 
 -10   3  18        0.06       -6.25     15.01 o 
  -9   3  18       11.97       17.51     23.76 o 
  -8   3  18       70.42       81.37     23.91 o 
  -7   3  18        1.83        4.42     27.96 o 
  -6   3  18        0.18       10.28     14.50 o 
  -5   3  18        3.87       -4.18     25.54 o 
  -4   3  18        7.02       20.52     28.06 o 
  -3   3  18      154.53      138.00     19.01 o 
  -2   3  18        5.98       20.31     15.02 o 
  -1   3  18        0.84      -18.77     12.51 o 
   0   3  18        5.35       -2.88     14.28 o 
   1   3  18        0.31       -4.46     14.49 o 
   2   3  18        0.67       -2.54     16.40 o 
   3   3  18       49.91       25.97     16.20 o 
   4   3  18       34.08       24.95     16.51 o 
   5   3  18        3.62       -5.60     25.09 o 
   6   3  18       16.30       -4.07     15.94 o 
   7   3  18        0.00      -21.84     18.28 o 
   8   3  18        0.99      -30.46     20.31 o 
 -16   1  19        6.55      -17.68     20.93 o 
 -15   1  19        8.70      -13.25     12.87 o 
 -14   1  19       68.14       67.79     15.08 o 
 -13   1  19       14.07        3.85     18.94 o 
 -12   1  19        0.22        6.15     16.55 o 
 -11   1  19        6.23       -5.27     11.38 o 
 -10   1  19        6.41        5.53     10.81 o 
  -9   1  19       61.33       69.69     12.83 o 
  -8   1  19        0.33       -9.37      9.98 o 
  -7   1  19       11.74       -0.01     16.08 o 
  -6   1  19       19.18       23.39     12.49 o 
  -5   1  19      177.52      181.91     17.64 o 
  -4   1  19      105.63      102.60     15.12 o 
  -3   1  19        4.52       -3.37      9.67 o 
  -2   1  19       16.59       12.39     10.32 o 
  -1   1  19        0.57        6.71     10.09 o 
   0   1  19       21.90       21.73     11.12 o 
   1   1  19       91.48      108.89     12.89 o 
   2   1  19       44.20       23.57     11.26 o 
   3   1  19       79.49      107.31     17.99 o 
   4   1  19        0.57      -18.28     14.90 o 
   5   1  19       25.16       23.12     16.71 o 
   6   1  19       32.48       16.05     25.62 o 
   7   1  19        5.88       22.92     17.84 o 
   8   1  19       30.12       27.49     18.29 o 
   9   1  19      102.75      129.29     22.02 o 
  10   1  19       35.59       34.21     24.92 o 
  11   1  19        7.88      -11.94     18.34 o 
  12   1  19       10.41        7.62     30.52 o 
 -14   2  19        0.15      -28.36     28.42 o 
 -13   2  19      163.05      187.70     36.48 o 
 -12   2  19        7.41       13.49     14.92 o 
 -11   2  19        1.99       -4.18     16.38 o 
 -10   2  19       12.74       33.03     16.15 o 
  -9   2  19        9.84       25.11     25.24 o 
  -8   2  19       13.78        9.73     13.94 o 
  -7   2  19        5.46       12.55     13.95 o 
  -6   2  19       44.83       68.65     21.06 o 
  -5   2  19       13.01       12.50     13.79 o 
  -4   2  19       17.48       20.11     22.04 o 
  -3   2  19       93.01       88.83     16.05 o 
  -2   2  19      159.00      175.08     19.09 o 
  -1   2  19      144.12      176.02     18.58 o 
   0   2  19      189.67      191.63     19.11 o 
   1   2  19        2.82      -16.66     12.71 o 
   2   2  19       51.34       28.31     20.06 o 
   3   2  19      230.50      246.74     20.51 o 
   4   2  19       51.91       45.36     13.50 o 
   5   2  19        2.76        6.83     13.12 o 
   6   2  19       59.03       31.37     16.61 o 
   7   2  19        0.04      -14.40     21.44 o 
   8   2  19       97.89       99.81     21.64 o 
   9   2  19       14.39       14.03     19.20 o 
  10   2  19       12.97      -32.41     21.61 o 
 -10   3  19        0.05       -0.46     15.64 o 
  -9   3  19      177.04      250.57     24.12 o 
  -8   3  19       17.15       18.31     15.92 o 
  -7   3  19      113.40      117.21     19.56 o 
  -6   3  19        1.04       13.53     14.95 o 
  -5   3  19      157.56      165.26     20.89 o 
  -4   3  19      143.99      145.11     20.20 o 
  -3   3  19        9.81        8.64     14.95 o 
  -2   3  19       68.64       52.45     17.04 o 
  -1   3  19        7.27        7.03     14.82 o 
   0   3  19       13.62       29.69     15.57 o 
   1   3  19       23.03       11.62     18.99 o 
   2   3  19       12.05        4.51     15.76 o 
   3   3  19       40.39       45.71     29.89 o 
   4   3  19        2.42        5.25     16.07 o 
   5   3  19        0.17      -12.13     16.43 o 
   6   3  19        0.00       -1.65     25.10 o 
 -15   0  20       13.04      -17.25     26.51 o 
 -14   0  20      208.76      286.40     36.62 o 
 -13   0  20      155.32      131.19     30.29 o 
 -12   0  20        0.23      -10.42     22.80 o 
 -11   0  20      108.29      170.06     29.84 o 
 -10   0  20        0.56       -0.58     21.25 o 
  -9   0  20        0.04      -12.17     11.43 o 
  -8   0  20      122.62      107.46     15.82 o 
  -7   0  20      165.38      135.42     16.12 o 
  -6   0  20      284.15      291.45     22.28 o 
  -5   0  20      249.23      291.14     19.48 o 
  -4   0  20       17.55       23.86     12.03 o 
  -3   0  20        4.10       -7.80     16.33 o 
  -2   0  20      830.58      746.11     40.02 o 
  -1   0  20      431.71      380.32     33.23 o 
   0   0  20       57.48       49.81     22.17 o 
   1   0  20       47.72       74.38     23.40 o 
   2   0  20       21.34       17.12     21.49 o 
   3   0  20      608.47      550.02     39.96 o 
   4   0  20      172.79      182.69     30.05 o 
   5   0  20       95.88      119.36     28.45 o 
   6   0  20      540.56      507.60     41.43 o 
   7   0  20       57.02       56.59     26.80 o 
   8   0  20      133.21      132.87     31.31 o 
   9   0  20        2.04       -3.17     25.39 o 
  10   0  20       94.84       73.45     30.10 o 
  11   0  20       68.71       30.52     28.63 o 
 -15   1  20        0.23      -19.56     13.04 o 
 -14   1  20       80.16       53.76     16.80 o 
 -13   1  20        0.02      -17.94     11.96 o 
 -12   1  20       75.38       66.48     14.11 o 
 -11   1  20       18.09       11.35     12.21 o 
 -10   1  20      338.78      366.91     19.87 o 
  -9   1  20       40.37       51.80     15.42 o 
  -8   1  20        3.40       -4.48     12.50 o 
  -7   1  20      298.26      306.27     21.72 o 
  -6   1  20       79.52       70.12     15.39 o 
  -5   1  20        1.29       -4.27     21.03 o 
  -4   1  20        4.90       -4.87     11.38 o 
  -3   1  20      147.38      158.26     14.36 o 
  -2   1  20       53.88       61.82     12.10 o 
  -1   1  20       30.30       24.25     10.82 o 
   0   1  20       28.32       33.99     11.53 o 
   1   1  20       44.66       66.75     12.44 o 
   2   1  20       56.08       53.40     17.07 o 
   3   1  20       39.25       33.23     16.84 o 
   4   1  20        7.99      -12.09     15.34 o 
   5   1  20      117.47       89.06     19.32 o 
   6   1  20      137.31      127.48     20.87 o 
   7   1  20        1.07      -12.24     17.16 o 
   8   1  20       13.91       -4.88     17.92 o 
   9   1  20        2.16        2.11     20.53 o 
  10   1  20        4.17       14.65     41.31 o 
  11   1  20       22.67       21.78     29.13 o 
 -12   2  20        3.31       14.56     15.62 o 
 -11   2  20        1.39        3.25     14.87 o 
 -10   2  20        9.47       19.96     29.04 o 
  -9   2  20       17.99        6.85     14.62 o 
  -8   2  20       29.85       23.20     16.54 o 
  -7   2  20        6.96        4.57     13.31 o 
  -6   2  20       37.68       41.16     15.75 o 
  -5   2  20      217.66      213.04     20.74 o 
  -4   2  20      148.63      152.51     37.86 o 
  -3   2  20       17.12       16.32     25.48 o 
  -2   2  20        0.04       -8.76     13.43 o 
  -1   2  20      103.64       97.62     17.23 o 
   0   2  20       11.20        9.78     13.77 o 
   1   2  20       20.07       40.34     14.80 o 
   2   2  20       27.49       20.37     15.02 o 
   3   2  20        2.21       -0.08     15.51 o 
   4   2  20        4.05      -20.00     27.79 o 
   5   2  20        0.03      -20.11     13.41 o 
   6   2  20       23.71       22.39     13.52 o 
   7   2  20        8.39        1.50     18.79 o 
   8   2  20        1.07       -8.10     17.86 o 
  -7   3  20        0.00        2.21     20.61 o 
  -6   3  20       16.14        9.29     19.90 o 
  -5   3  20       16.96       23.74     21.80 o 
  -4   3  20        0.00        0.46     14.87 o 
  -3   3  20        2.97      -13.74     13.95 o 
  -2   3  20        1.98       -4.23     30.16 o 
  -1   3  20        2.34      -17.19     14.25 o 
   0   3  20       16.85       54.80     17.10 o 
   1   3  20       30.17       18.83     16.28 o 
   2   3  20        4.80      -16.74     15.49 o 
   3   3  20       41.70       38.65     25.95 o 
 -13   1  21        1.62      -18.38     15.21 o 
 -12   1  21        0.40      -16.93     11.29 o 
 -11   1  21      199.91      206.07     21.20 o 
 -10   1  21        6.57        9.43     13.29 o 
  -9   1  21       85.15       76.12     16.14 o 
  -8   1  21       99.53       96.88     17.17 o 
  -7   1  21      105.98       93.95     16.66 o 
  -6   1  21       26.97       22.27     13.29 o 
  -5   1  21       13.37       15.21     13.40 o 
  -4   1  21        5.23       -9.25     11.84 o 
  -3   1  21       51.85       84.88     20.43 o 
  -2   1  21      541.63      523.06     21.04 o 
  -1   1  21        7.13       -6.56     12.42 o 
   0   1  21      192.06      168.67     19.93 o 
   1   1  21      321.32      345.15     33.16 o 
   2   1  21        5.80       -5.77     15.71 o 
   3   1  21        0.00      -22.94     15.29 o 
   4   1  21        5.24       -8.75     33.91 o 
   5   1  21        0.40      -12.40     16.23 o 
   6   1  21       42.07       44.28     18.62 o 
   7   1  21        3.66       -0.13     17.72 o 
   8   1  21       81.28       55.18     20.18 o 
   9   1  21       12.59       32.40     20.24 o 
 -10   2  21        4.03        5.70     24.46 o 
  -9   2  21       27.61       31.93     16.22 o 
  -8   2  21        9.71        0.22     14.37 o 
  -7   2  21      127.89      127.12     19.38 o 
  -6   2  21        0.35       -7.37     13.59 o 
  -5   2  21        4.82       -7.51     13.46 o 
  -4   2  21       20.93       19.72     14.07 o 
  -3   2  21       12.75        6.92     14.46 o 
  -2   2  21       60.24       45.46     15.80 o 
  -1   2  21       13.08       -8.77     13.62 o 
   0   2  21        7.38       -4.94     13.72 o 
   1   2  21        0.59       -5.85     13.26 o 
   2   2  21        1.92       -6.65     13.50 o 
   3   2  21        1.87        5.75     14.47 o 
   4   2  21       61.95       64.45     21.59 o 
   5   2  21       61.13       86.53     27.82 o 
   6   2  21        2.27      -14.67     16.80 o 
 -12   0  22       39.66       32.01     26.46 o 
 -11   0  22       15.09       22.98     24.58 o 
 -10   0  22       79.65      111.21     26.93 o 
  -9   0  22      112.47      113.96     25.57 o 
  -8   0  22      201.78      189.01     27.29 o 
  -7   0  22       21.85       26.98     19.37 o 
  -6   0  22       83.19       39.44     19.89 o 
  -5   0  22      212.04      178.29     26.18 o 
  -4   0  22       24.10       14.68     19.52 o 
  -3   0  22       45.42       44.08     21.54 o 
  -2   0  22       13.47       -8.64     20.10 o 
  -1   0  22      394.22      328.76     33.12 o 
   0   0  22      328.35      313.19     34.58 o 
   1   0  22       52.01       36.46     23.35 o 
   2   0  22        3.18       -7.98     22.61 o 
   3   0  22        6.97      -10.23     21.98 o 
   4   0  22      138.96      117.89     29.47 o 
   5   0  22        0.70        5.31     24.08 o 
   6   0  22       15.61      -12.46     25.33 o 
   7   0  22      116.36       90.07     30.86 o 
   8   0  22       23.18        9.53     26.96 o 
 -11   1  22        5.22        9.60     16.45 o 
 -10   1  22        1.27      -12.69     13.12 o 
  -9   1  22      105.85      127.56     18.66 o 
  -8   1  22        9.52       -4.08     14.53 o 
  -7   1  22        5.40       12.67     15.99 o 
  -6   1  22       22.21       14.48     13.29 o 
  -5   1  22        0.51       -3.23     22.81 o 
  -4   1  22      151.07      165.70     18.73 o 
  -3   1  22        0.82       -1.61     12.84 o 
  -2   1  22        4.25       -3.82     18.06 o 
  -1   1  22       19.92        6.07     17.18 o 
   0   1  22        0.76      -14.27     14.56 o 
   1   1  22       98.90       82.30     18.55 o 
   2   1  22       53.22       36.15     17.52 o 
   3   1  22       35.01       16.83     17.58 o 
   4   1  22        1.30      -16.86     16.63 o 
   5   1  22       85.18       72.10     19.97 o 
   6   1  22        1.35      -11.36     17.29 o 
   7   1  22        0.00       -7.43     18.29 o 
  -8   2  22        7.92       26.25     32.19 o 
  -7   2  22       45.40       41.58     16.59 o 
  -6   2  22        4.12        0.78     20.28 o 
  -5   2  22        0.97        5.49     14.33 o 
  -4   2  22        0.41       -1.08     14.08 o 
  -3   2  22        0.90        2.31     21.42 o 
  -2   2  22        4.70      -12.49     13.31 o 
  -1   2  22       17.06       26.00     15.43 o 
   0   2  22       22.95       19.71     14.75 o 
   1   2  22       51.78       49.06     53.68 o 
   2   2  22        0.58        5.86     14.86 o 
   3   2  22       14.04       -7.75     22.09 o 
   4   2  22       14.58      -30.05     21.25 o 
  -9   1  23        8.02       24.98     22.44 o 
  -8   1  23       17.04       47.80     31.52 o 
  -7   1  23       16.39       22.44     25.96 o 
  -6   1  23       32.01       43.24     15.00 o 
  -5   1  23        0.10       -1.09     20.43 o 
  -4   1  23       16.16       14.37     25.78 o 
  -3   1  23        0.17       -4.00     18.40 o 
  -2   1  23        7.54      -10.68     19.79 o 
  -1   1  23        8.73      -10.18     19.45 o 
   0   1  23        0.78      -22.30     14.86 o 
   1   1  23       30.22       13.35     17.16 o 
   2   1  23       20.54       10.75     16.99 o 
   3   1  23        0.12      -24.09     16.06 o 
   4   1  23        4.10      -16.23     17.32 o 
  -6   0  24      228.47      188.16     29.45 o 
  -5   0  24       15.07      -27.95     18.84 o 
  -4   0  24       40.13       11.99     22.59 o 
  -3   0  24        2.43        9.47     22.72 o 
  -2   0  24       30.79       16.57     24.00 o 
  -1   0  24       11.20      -21.62     22.09 o 
   0   0  24        0.02      -25.73     21.43 o 
   1   0  24        8.18      -27.53     23.42 o 
   2   0  24        0.19      -33.92     22.61 o 
  -4   1  24       20.91       -5.86     19.68 o 
  -3   1  24       21.17      -14.53     20.31 o 
  -2   1  24        7.42      -12.67     20.31 o 
  -1   1  24        0.12       -7.35     21.33 o 
   0   1  24       35.59        0.13     22.98 o 
                                                 
